# Supplementary material for: Functional characterization of BbEaf6 in Beauveria bassiana: Implications for fungal virulence and stress response
Source: Virulence. 2024 Jul 31;15(1):2387172. doi: 10.1080/21505594.2024.2387172 (PMC11299629; doi:10.1080/21505594.2024.2387172)
Supplement: Supporting information20240429.xlsx [file KVIR_A_2387172_SM3974.xlsx]

## Sheet: Table S2
Table S2 Summary of 810 significantly regulated genes in B. bassiana ΔEaf6 mutant versus WT.
Gene ID	Protein name	Fold change (FC)	Log2(FC)	P value	Regulation
BBA_03471	FAD dependent oxidoreductase domain containing protein	0.0425643	-4.55421	0.00527968	Down
BBA_09690	hypothetical protein BBA_09690	0.0546842	-4.19273	0.0202997	Down
BBA_03477	Cytochrome P450 CYP682H1	0.0839421	-3.57446	0.00145048	Down
BBA_03249	hypothetical protein BBA_03249	0.0934535	-3.41961	0.00107451	Down
BBA_03914	hypothetical protein BBA_03914	0.105366	-3.24652	0.0426529	Down
BBA_06568	hypothetical protein BBA_06568	0.110942	-3.17213	0.00441117	Down
BBA_01996	GPI anchored protein, putative	0.114384	-3.12805	8.00855e-06	Down
BBA_04912	hypothetical protein BBA_04912	0.119014	-3.07079	0.0201049	Down
BBA_03634	hypothetical protein BBA_03634	0.140309	-2.83332	0.00130607	Down
BBA_03808	NADPH-dependent 1-acyl dihydroxyacetone phosphate reductase, putative	0.145196	-2.78392	0.00248401	Down
BBA_01678	ZIP Zinc transporter family protein	0.146462	-2.7714	8.69639e-17	Down
BBA_01997	hypothetical protein BBA_01997	0.147326	-2.76291	2.65418e-05	Down
BBA_08061	UPF0075 domain protein	0.147598	-2.76026	2.15239e-08	Down
BBA_05685	Cytochrome P450 CYP584D4	0.150265	-2.73442	0.00133255	Down
BBA_04824	ABC transporter with duplicated ATPase domains	0.152521	-2.71292	3.89925e-27	Down
BBA_07341	C6 transcription factor RosA-like protein	0.152827	-2.71002	0.0285341	Down
BBA_07771	feebly protein	0.161713	-2.62849	5.62851e-05	Down
BBA_02670	hypothetical protein BBA_02670	0.162359	-2.62274	0.00217934	Down
BBA_06588	hypothetical protein BBA_06588	0.162657	-2.6201	0.0353586	Down
BBA_09257	cis,cis-muconate lactonizing enzyme precursor	0.162832	-2.61854	0.0337279	Down
BBA_08060	MFS monosaccharide transporter, putative	0.163242	-2.61491	1.47908e-05	Down
BBA_07499	hypothetical protein BBA_07499	0.168434	-2.56974	0.0230274	Down
BBA_08243	calcineurin-like phosphoesterase	0.175771	-2.50823	0.000320728	Down
BBA_08967	fungal zinc cluster transcription factor	0.175967	-2.50662	0.0302591	Down
BBA_03213	putative aspartic protease	0.178869	-2.48302	0.000263134	Down
BBA_01901	RBP protein	0.186221	-2.42491	0.000132282	Down
BBA_02892	hypothetical protein BBA_02892	0.188563	-2.40688	0.00167595	Down
BBA_10266	sugar transporter	0.189024	-2.40336	0.00299761	Down
BBA_03457	phthalate transporter	0.19381	-2.36729	8.48982e-15	Down
BBA_07772	reverse transcriptase	0.195625	-2.35384	4.83404e-08	Down
BBA_09115	Cupin family protein	0.201412	-2.31178	0.00521702	Down
BBA_04827	peptide synthetase	0.203974	-2.29354	8.86909e-23	Down
BBA_01118	hypothetical protein BBA_01118	0.207713	-2.26734	0.00520624	Down
BBA_04825	oxidoreductase, 2OG-Fe(II) oxygenase family	0.212698	-2.23312	1.54003e-19	Down
BBA_03287	Pfs, NACHT and Ankyrin domain protein	0.213109	-2.23033	3.3601e-07	Down
BBA_00070	hypothetical protein BBA_00070	0.219254	-2.18933	0.012347	Down
BBA_02742	hypothetical protein BBA_02742	0.220202	-2.1831	4.22707e-05	Down
BBA_07775	hypothetical protein BBA_07775	0.222386	-2.16886	0.0316102	Down
BBA_03458	TfdA family Taurine catabolism dioxygenase TauD	0.223322	-2.1628	5.57051e-06	Down
BBA_06800	beta-galactosidase	0.223572	-2.16119	0.00550629	Down
BBA_05007	glycosyltransferase family 4	0.224661	-2.15418	0.0478945	Down
BBA_06565	hypothetical protein BBA_06565	0.224794	-2.15332	0.0368499	Down
BBA_08997	high-affinity methionine permease	0.227279	-2.13746	2.11397e-06	Down
BBA_04826	aspartate-tRNA ligase	0.237331	-2.07502	5.43499e-20	Down
BBA_02164	hypothetical protein BBA_02164	0.243973	-2.03521	0.00807381	Down
BBA_09480	hypothetical protein BBA_09480	0.249618	-2.00221	0.0496488	Down
BBA_08450	glycerophosphoryl diester phosphodiesterase	0.250838	-1.99517	7.85442e-09	Down
BBA_04653	TIM-barrel enzyme family protein	0.257041	-1.95993	4.87418e-06	Down
BBA_06708	hypothetical protein BBA_06708	0.257855	-1.95537	8.08821e-19	Down
BBA_02326	sodium symporter family protein	0.267357	-1.90316	0.00130441	Down
BBA_08242	glycoside hydrolase family 43 protein	0.273155	-1.87221	0.00233567	Down
BBA_04940	RNase H domain containing protein	0.278208	-1.84576	0.000478052	Down
BBA_09697	C2H2 transcription factor	0.279358	-1.83982	9.13509e-14	Down
BBA_09079	major facilitator superfamily protein	0.280843	-1.83217	1.14468e-05	Down
BBA_00540	MFS transporter, putative	0.285927	-1.80628	1.33216e-07	Down
BBA_06571	acyl-CoA dehydrogenase domain-containing protein	0.286586	-1.80296	0.00944176	Down
BBA_04783	UDP-N-acetylmuramate--L-alanine ligase	0.286842	-1.80167	0.0123103	Down
BBA_04635	CAMK kinase	0.28882	-1.79176	0.0479512	Down
BBA_02068	calcineurin-like phosphoesterase	0.289955	-1.7861	0.00127535	Down
BBA_10351	serine/threonine protein kinase Japonica Group	0.291289	-1.77948	0.0267841	Down
BBA_05879	aorsin-like protein	0.291291	-1.77947	0.026254	Down
BBA_00065	major facilitator superfamily transporter	0.291759	-1.77715	0.0119459	Down
BBA_08244	subtilase-like protein	0.293377	-1.76917	0.00710649	Down
BBA_06862	dimethylaniline monooxygenase	0.293411	-1.76901	9.17482e-09	Down
BBA_09618	dynamin GTPase, putative	0.296218	-1.75527	1.48867e-15	Down
BBA_02187	hypothetical protein BBA_02187	0.297191	-1.75054	2.55419e-06	Down
BBA_06717	putative YFW family protein 5	0.299515	-1.7393	9.97287e-05	Down
BBA_07885	hypothetical protein BBA_07885	0.303281	-1.72127	0.00194861	Down
BBA_06302	hypothetical protein BBA_06302	0.307164	-1.70292	0.0481279	Down
BBA_09116	selenium-binding protein	0.308946	-1.69457	0.0306794	Down
BBA_06024	hypothetical protein BBA_06024	0.312319	-1.67891	0.000231674	Down
BBA_08796	glycosyl hydrolase family 92	0.313564	-1.67317	0.000378589	Down
BBA_08247	carboxypeptidase-like protein	0.315921	-1.66237	0.00590761	Down
BBA_00200	hypothetical protein BBA_00200	0.318006	-1.65287	0.000868179	Down
BBA_04012	AMP-binding enzyme, putative	0.320309	-1.64247	7.9733e-06	Down
BBA_01923	Dephospho-CoA kinase	0.320415	-1.64199	1.74325e-11	Down
BBA_02222	F-box domain-containing protein	0.32214	-1.63424	0.023714	Down
BBA_08131	TfdA family Taurine catabolism dioxygenase TauD	0.322213	-1.63391	0.0161321	Down
BBA_04828	vacuolar basic amino acid transporter 1	0.322927	-1.63072	3.54707e-11	Down
BBA_02741	GABA permease	0.323053	-1.63016	4.85526e-06	Down
BBA_01184	FAD binding domain protein	0.323341	-1.62887	0.00937013	Down
BBA_05191	hypothetical protein BBA_05191	0.325645	-1.61863	0.0382991	Down
BBA_07979	hypothetical protein BBA_07979	0.326725	-1.61385	0.000850419	Down
BBA_06569	acetate transporter	0.329667	-1.60092	0.00143688	Down
BBA_02888	Major royal jelly protein	0.329869	-1.60003	6.02625e-07	Down
BBA_00212	proline dehydrogenase	0.330119	-1.59894	2.71728e-08	Down
BBA_00462	APSES transcription factor Xbp1	0.334493	-1.57995	6.49668e-06	Down
BBA_04674	membrane transporter	0.334809	-1.57859	0.0022338	Down
BBA_03974	U-box domain containing protein	0.336673	-1.57058	0.0483486	Down
BBA_02002	F-box domain containing protein	0.340259	-1.55529	2.16984e-06	Down
BBA_08421	volvatoxin A2 precursor	0.342506	-1.5458	1.10306e-05	Down
BBA_04197	hypothetical protein BBA_04197	0.343435	-1.54189	0.00295701	Down
BBA_02482	carboxypeptidase Y	0.343858	-1.54011	0.0448799	Down
BBA_03472	Ankyrin repeat protein	0.346237	-1.53017	0.000203047	Down
BBA_04290	hypothetical protein BBA_04290	0.351583	-1.50806	0.021746	Down
BBA_04615	hypothetical protein BBA_04615	0.35173	-1.50746	0.0467581	Down
BBA_02394	methyltransferase-like protein	0.354677	-1.49542	4.35489e-08	Down
BBA_05560	hypothetical protein BBA_05560	0.355717	-1.4912	0.0160936	Down
BBA_08390	hypothetical protein BBA_08390	0.356975	-1.4861	0.000369668	Down
BBA_06898	F-box domain-containing protein	0.35753	-1.48386	2.17636e-05	Down
BBA_01381	hypothetical protein BBA_01381	0.359106	-1.47752	0.0067816	Down
BBA_01147	Acyl-CoA N-acyltransferase	0.361515	-1.46787	0.00736283	Down
BBA_04465	hypothetical protein BBA_04465	0.362487	-1.464	0.000443414	Down
BBA_06709	carboxylesterase-like protein	0.363515	-1.45992	3.08502e-11	Down
BBA_06656	MFS1 family protein	0.3666	-1.44772	1.77265e-06	Down
BBA_03989	hypothetical protein BBA_03989	0.366931	-1.44642	0.018352	Down
BBA_02033	feruloyl esterase A precursor	0.368384	-1.44072	2.71944e-10	Down
BBA_02291	V-type ATPase	0.36953	-1.43624	0.0269145	Down
BBA_05113	hypothetical protein BBA_05113	0.373628	-1.42033	1.84051e-10	Down
BBA_00633	NACHT and TPR domain-containing protein	0.37558	-1.41281	1.47786e-05	Down
BBA_05689	extracellular dioxygenase	0.376575	-1.40899	0.00616686	Down
BBA_05165	RBP protein	0.377609	-1.40503	0.0412085	Down
BBA_02335	Cytochrome P450 CYP584E2	0.379735	-1.39694	1.55785e-09	Down
BBA_01995	methyltransferase-like protein	0.381906	-1.38871	1.73352e-05	Down
BBA_03830	C2H2 finger domain protein	0.386678	-1.37079	0.036158	Down
BBA_04294	short chain dehydrogenase	0.391826	-1.35172	0.00442718	Down
BBA_05291	thiol-specific monooxygenase	0.392708	-1.34847	1.22325e-07	Down
BBA_02784	hypothetical protein BBA_02784	0.393054	-1.3472	0.0068944	Down
BBA_05653	major facilitator superfamily transporter	0.39373	-1.34472	2.06659e-06	Down
BBA_00067	2-nitropropane dioxygenase	0.394578	-1.34162	0.00245239	Down
BBA_06416	membrane transporter	0.39493	-1.34033	5.32374e-05	Down
BBA_09757	hypothetical protein BBA_09757	0.397678	-1.33033	0.0253446	Down
BBA_06350	C6 transcription factor	0.397998	-1.32917	8.46602e-05	Down
BBA_03682	isoflavone reductase family protein	0.400839	-1.31891	3.25144e-07	Down
BBA_04997	hypothetical protein BBA_04997	0.400994	-1.31835	5.35746e-08	Down
BBA_04066	PLC-like phosphodiesterase	0.401827	-1.31535	0.0443832	Down
BBA_09422	hypothetical protein BBA_09422	0.403661	-1.30878	0.00366585	Down
BBA_07120	major facilitator superfamily transporter	0.404466	-1.30591	6.95491e-05	Down
BBA_00655	amidohydrolase-like protein	0.405555	-1.30203	0.0294471	Down
BBA_09569	hypothetical protein BBA_09569	0.410456	-1.2847	0.00706562	Down
BBA_03356	NUDIX domain protein	0.412567	-1.2773	0.0244873	Down
BBA_04585	elongation factor-2 kinase EFK-1B isoform	0.415112	-1.26843	0.00378787	Down
BBA_06205	ankyrin repeat protein	0.415795	-1.26606	0.0158851	Down
BBA_05114	hydroxyisourate hydrolase	0.416507	-1.26359	0.00276829	Down
BBA_07410	glutathione S-transferase domain-containing protein	0.416854	-1.26239	0.000340889	Down
BBA_02532	S-layer protein	0.417636	-1.25968	0.00218982	Down
BBA_02490	FAD dependent oxidoreductase	0.418076	-1.25816	0.0254676	Down
BBA_06296	protein of unknown function DUF239	0.418662	-1.25614	0.0134132	Down
BBA_02707	hypothetical protein BBA_02707	0.421209	-1.24739	0.00175877	Down
BBA_02825	proline transporter	0.421404	-1.24673	0.0355197	Down
BBA_02032	dipeptidyl peptidase III	0.421753	-1.24553	0.00114177	Down
BBA_05612	beta-mannosidase A	0.421833	-1.24525	1.11812e-05	Down
BBA_01905	UPF0643 protein	0.429101	-1.22061	6.98051e-08	Down
BBA_04704	hypothetical protein BBA_04704	0.429543	-1.21912	0.00914019	Down
BBA_01840	fatty acid hydroxylase superfamily protein	0.429737	-1.21848	6.529e-06	Down
BBA_00707	hypothetical protein BBA_00707	0.430666	-1.21536	0.00244704	Down
BBA_06433	hypothetical protein BBA_06433	0.433065	-1.20734	3.22984e-06	Down
BBA_08368	GNAT family acetyltransferase	0.435697	-1.1986	0.00439834	Down
BBA_09594	putative peptidylarginine deiminase	0.437373	-1.19306	0.0354834	Down
BBA_00097	3-hydroxyacyl-CoA dehyrogenase	0.438812	-1.18833	6.65708e-06	Down
BBA_06926	thioesterase superfamily protein	0.44029	-1.18347	1.1585e-05	Down
BBA_09559	reverse transcriptase	0.440725	-1.18205	0.00541375	Down
BBA_07521	hypothetical protein BBA_07521	0.442551	-1.17608	7.83861e-06	Down
BBA_03934	cytochrome P450 monooxygenase CYP617N1	0.443797	-1.17203	1.76658e-07	Down
BBA_03212	phthalate transporter	0.445046	-1.16797	1.54966e-05	Down
BBA_06885	guanine deaminase	0.445381	-1.16689	8.59458e-07	Down
BBA_06522	protease inhibitor (Tfs1), putative	0.44757	-1.15981	0.000687546	Down
BBA_10105	nonribosomal peptide synthase	0.449661	-1.15309	2.62927e-07	Down
BBA_06181	ubiquitin conjugating enzyme, putative	0.451859	-1.14605	2.88264e-05	Down
BBA_03244	HLH transcription factor	0.452219	-1.14491	0.0042836	Down
BBA_09806	C2H2 transcription factor	0.453013	-1.14238	0.0165694	Down
BBA_06878	DNA repair protein (Rad57), putative	0.454864	-1.13649	0.00363128	Down
BBA_00541	phosphatidylserine decarboxylase family protein	0.457454	-1.1283	1.41152e-06	Down
BBA_00114	hypothetical protein BBA_00114	0.458028	-1.12649	5.87193e-06	Down
BBA_00459	hypothetical protein BBA_00459	0.458118	-1.12621	3.2222e-07	Down
BBA_02199	neutral amino acid transporter	0.45834	-1.12551	0.00329277	Down
BBA_08935	methyltransferase domain-containing protein	0.45901	-1.1234	0.000821063	Down
BBA_06663	hypothetical protein BBA_06663	0.460951	-1.11732	0.0385199	Down
BBA_02513	hypothetical protein BBA_02513	0.461141	-1.11672	0.000764846	Down
BBA_10357	hypothetical protein BBA_10357	0.46118	-1.1166	2.57471e-05	Down
BBA_07283	alcohol dehydrogenase GroES-like domain-containing protein	0.462255	-1.11324	4.20923e-05	Down
BBA_04032	hydrolase, alpha/beta fold family protein	0.462492	-1.1125	3.0006e-07	Down
BBA_06567	Catalase-like domain, heme-dependent	0.462859	-1.11136	0.000248913	Down
BBA_06053	short-chain dehydrogenase/reductase	0.463677	-1.10881	1.08938e-06	Down
BBA_07510	mitotic-spindle organizing protein	0.465287	-1.10381	0.000640705	Down
BBA_01658	CAS1-like protein	0.465828	-1.10213	0.000139282	Down
BBA_00634	DJ-1/PfpI protein	0.466691	-1.09946	1.49964e-06	Down
BBA_05741	4-hydroxyacetophenone monooxygenase	0.466861	-1.09894	0.000423834	Down
BBA_01657	prolyl oligopeptidase	0.467217	-1.09784	1.01964e-06	Down
BBA_02607	phosphotransferase enzyme family protein	0.469927	-1.08949	0.0075897	Down
BBA_05910	isoprenylcysteine carboxyl methyltransferase	0.470243	-1.08852	9.27033e-06	Down
BBA_07479	putative peptidylarginine deiminase	0.470409	-1.08801	4.03983e-05	Down
BBA_00858	hypothetical protein BBA_00858	0.470575	-1.0875	2.50164e-05	Down
BBA_08436	FAD binding domain protein	0.470613	-1.08739	4.88117e-05	Down
BBA_08813	hypothetical protein BBA_08813	0.471871	-1.08353	6.38967e-06	Down
BBA_02182	cholinesterase-like protein	0.475393	-1.07281	1.72363e-05	Down
BBA_09995	RNase H domain protein	0.47557	-1.07227	0.00179648	Down
BBA_07291	peptidase A4 family protein	0.476637	-1.06904	0.0465119	Down
BBA_00305	Cytochrome P450 CYP628A2	0.477646	-1.06599	2.45916e-06	Down
BBA_04862	HET domain protein	0.47783	-1.06543	1.12293e-05	Down
BBA_03376	glutaminase GtaA	0.47808	-1.06468	9.59655e-07	Down
BBA_04425	hypothetical protein BBA_04425	0.479265	-1.0611	7.4769e-05	Down
BBA_08420	abhydrolase domain-containing protein	0.479722	-1.05973	3.33063e-06	Down
BBA_03031	lipase 2 precursor	0.480055	-1.05873	1.04875e-05	Down
BBA_07943	glycerophosphoryl diester phosphodiesterase	0.481403	-1.05468	0.0174244	Down
BBA_00370	IBR finger domain protein	0.482289	-1.05203	4.41923e-06	Down
BBA_02769	taurine catabolism dioxygenase TauD	0.482468	-1.05149	0.0118907	Down
BBA_05958	Fungal specific transcription factor, putative	0.482617	-1.05105	0.00065692	Down
BBA_08449	hypothetical protein BBA_08449	0.483524	-1.04834	4.43547e-05	Down
BBA_01031	hypothetical protein BBA_01031	0.483626	-1.04804	1.98794e-06	Down
BBA_05555	epoxide hydrolase	0.483995	-1.04694	4.19333e-05	Down
BBA_05593	small s protein	0.48485	-1.04439	0.000326243	Down
BBA_01906	mitochondrial carrier protein (Pet8)	0.484911	-1.04421	0.0282019	Down
BBA_00626	amidohydrolase family protein	0.484932	-1.04414	3.49499e-05	Down
BBA_09171	hypothetical protein BBA_09171	0.485753	-1.04171	0.0269548	Down
BBA_03541	putative allantoate permease	0.486219	-1.04032	3.18252e-05	Down
BBA_08699	nonribosomal peptide synthase, putative	0.487191	-1.03744	0.0392991	Down
BBA_01119	Di-trans-poly-cis-decaprenylcistransferase-like protein	0.487593	-1.03625	0.00266257	Down
BBA_08518	D-3-phosphoglycerate dehydrogenase	0.489483	-1.03067	3.44173e-06	Down
BBA_07453	C6 zinc finger protein	0.489935	-1.02934	0.000861846	Down
BBA_08630	kinesin family protein	0.490733	-1.02699	0.000205363	Down
BBA_00644	hypothetical protein BBA_00644	0.491274	-1.0254	0.000106376	Down
BBA_09593	adenosine deaminase	0.491448	-1.02489	0.000112041	Down
BBA_06917	glycosyl hydrolase	0.49261	-1.02148	2.51097e-06	Down
BBA_08861	hypothetical protein BBA_08861	0.4933	-1.01946	0.00235836	Down
BBA_01839	hypothetical protein BBA_01839	0.493851	-1.01785	0.000209038	Down
BBA_06150	fucose permease	0.494828	-1.015	6.52425e-05	Down
BBA_01994	methionine permease	0.495145	-1.01408	0.00436494	Down
BBA_10333	hypothetical protein BBA_10333	0.495529	-1.01296	0.028821	Down
BBA_01615	aquaporin-2	0.496305	-1.0107	0.0316342	Down
BBA_04331	adiponectin receptor protein	0.498105	-1.00548	3.79863e-05	Down
BBA_09331	reverse transcriptase	0.499362	-1.00184	0.00180871	Down
BBA_06353	Cytochrome P450 CYP660A2	0.49955	-1.0013	0.00114261	Down
BBA_00300	FoabaA-like protein	0.499976	-1.00007	0.00052476	Down
BBA_07138	conidial wall protein	2.00038	1.00027	0.0148255	Up
BBA_07296	peptidase family S58	2.00101	1.00073	0.0167765	Up
BBA_07848	cyanovirin-N protein	2.00922	1.00664	1.18846e-05	Up
BBA_09777	hypothetical protein BBA_09777	2.01318	1.00948	0.0151661	Up
BBA_05348	beta-1,3-glucan-binding protein	2.01452	1.01043	4.51115e-06	Up
BBA_09069	hypothetical protein BBA_09069	2.0176	1.01264	7.84887e-06	Up
BBA_03855	Transmembrane amino acid transporter family protein	2.02033	1.01459	0.00078842	Up
BBA_07305	calcium binding protein Caleosin	2.02055	1.01475	0.0035867	Up
BBA_00318	AMP-binding enzyme, putative	2.02599	1.01863	0.0166783	Up
BBA_08178	hydantoinase B/oxoprolinase	2.02617	1.01876	4.72291e-06	Up
BBA_08251	amidohydrolase-like protein	2.02638	1.01891	0.00244061	Up
BBA_04553	D-amino acid oxidase	2.02938	1.02104	1.97896e-06	Up
BBA_02365	hypothetical protein BBA_02365	2.0358	1.02559	0.0259184	Up
BBA_06152	RTA1 like protein	2.04062	1.02901	0.000268275	Up
BBA_09083	integral membrane protein	2.04876	1.03475	0.0297949	Up
BBA_08494	hypothetical protein BBA_08494	2.05006	1.03566	2.47036e-05	Up
BBA_09920	pol-like protein	2.05102	1.03634	1.33092e-05	Up
BBA_08734	cyanide hydratase	2.05242	1.03732	2.51213e-05	Up
BBA_05671	C6 transcription factor, putative	2.05287	1.03764	8.41048e-06	Up
BBA_01104	polysaccharide export protein	2.06168	1.04382	6.7696e-06	Up
BBA_02452	ferulic acid esterase (FaeA), putative	2.06328	1.04494	2.28144e-06	Up
BBA_03181	putative zinc finger protein	2.07576	1.05364	0.000153877	Up
BBA_08393	FAD binding domain-containing protein	2.07741	1.05479	1.2313e-05	Up
BBA_07321	serine protease	2.07872	1.0557	0.012834	Up
BBA_03901	zinc finger protein 1	2.08188	1.05789	0.00075281	Up
BBA_06445	hypothetical protein BBA_06445	2.08505	1.06008	0.0156724	Up
BBA_04323	DUF1445 domain-containing protein	2.08532	1.06027	0.000110929	Up
BBA_07289	alpha/beta hydrolase, putative	2.08597	1.06072	0.019154	Up
BBA_09418	hypothetical protein BBA_09418	2.08673	1.06124	0.0291706	Up
BBA_04576	multicopper oxidase	2.08931	1.06303	0.0377602	Up
BBA_02362	C-5 cytosine-specific DNA methylase	2.09003	1.06353	0.00178948	Up
BBA_05391	modin protein	2.09113	1.06429	1.52192e-06	Up
BBA_08308	OPT oligopeptide transporter	2.09539	1.06722	0.000546469	Up
BBA_06339	major facilitator superfamily transporter	2.09639	1.06791	2.55597e-06	Up
BBA_09151	acetyl-CoA carboxylase	2.09989	1.07031	0.000412001	Up
BBA_03237	sulfite reductase hemoprotein	2.10512	1.0739	0.000424	Up
BBA_10215	hypothetical protein BBA_10215	2.10588	1.07442	0.00232412	Up
BBA_02215	monocarboxylate transporter	2.10644	1.07481	0.00318428	Up
BBA_07811	Cytochrome P450 CYP5099A1	2.10681	1.07506	0.00478179	Up
BBA_09298	Zn(II)2Cys6 transcription factor	2.10789	1.0758	3.60022e-05	Up
BBA_10058	hypothetical protein BBA_10058	2.12142	1.08503	0.00297425	Up
BBA_09419	cytochrome b5-like Heme/Steroid binding domain-containing protein	2.12183	1.08531	4.64596e-07	Up
BBA_02429	alpha glucoside transporter	2.1257	1.08794	9.47453e-05	Up
BBA_04792	hypothetical protein BBA_04792	2.12743	1.08911	0.0029875	Up
BBA_09532	beta-tubulin	2.1285	1.08984	9.08493e-07	Up
BBA_06341	CFEM domain-containing protein	2.13549	1.09457	2.76798e-06	Up
BBA_09372	major facilitator superfamily transporter	2.13807	1.09631	0.000735011	Up
BBA_10214	hypothetical protein BBA_10214	2.13878	1.09679	0.00730171	Up
BBA_08733	allantoicase-like protein	2.13957	1.09732	1.46955e-06	Up
BBA_07839	short chain dehydrogenase, putative	2.13972	1.09742	3.65412e-06	Up
BBA_01877	alpha-glucosidase b	2.14542	1.10126	4.0564e-07	Up
BBA_00891	actin filament organization protein	2.14617	1.10176	5.7659e-05	Up
BBA_03505	Beta-lactamase-type transpeptidase	2.14649	1.10198	0.041888	Up
BBA_06070	ABC multidrug transporter	2.14667	1.1021	0.000247618	Up
BBA_03618	hypothetical protein BBA_03618	2.14719	1.10245	0.00189852	Up
BBA_06166	alcohol dehydrogenase I	2.1496	1.10407	0.0341384	Up
BBA_01693	major facilitator superfamily transporter	2.14964	1.10409	0.00895155	Up
BBA_05894	eukaryotic aspartyl protease	2.15023	1.10449	4.23438e-07	Up
BBA_08157	hypothetical protein BBA_08157	2.15181	1.10555	0.00534638	Up
BBA_07464	hypothetical protein BBA_07464	2.15194	1.10564	0.000982852	Up
BBA_07816	major facilitator superfamily transporter	2.15198	1.10567	3.1655e-06	Up
BBA_06837	GNAT family acetyltransferase, putative	2.15361	1.10676	3.49252e-07	Up
BBA_06784	mediator of RNA polymerase II transcription subunit 31	2.15385	1.10692	2.68797e-07	Up
BBA_01608	acid proteinase PEPI precursor	2.15807	1.10974	7.01718e-07	Up
BBA_04974	aminotransferase family protein (LolT)	2.15977	1.11088	2.52991e-05	Up
BBA_09701	Amidinotransferase family protein	2.1603	1.11123	3.06978e-05	Up
BBA_07641	hypothetical protein BBA_07641	2.16139	1.11196	1.62914e-06	Up
BBA_01740	hypothetical protein BBA_01740	2.16881	1.11691	1.5023e-05	Up
BBA_09830	Patatin-like serine hydrolase, putative	2.16964	1.11745	0.00123706	Up
BBA_07700	hypothetical protein BBA_07700	2.17019	1.11782	0.00977294	Up
BBA_08283	hypothetical protein BBA_08283	2.17273	1.11951	1.19158e-06	Up
BBA_08493	Acyl-CoA N-acyltransferase	2.17883	1.12356	1.8713e-07	Up
BBA_00862	hypothetical protein BBA_00862	2.17911	1.12374	0.0432199	Up
BBA_04559	hypothetical protein BBA_04559	2.18139	1.12525	0.0415786	Up
BBA_00892	hypothetical protein BBA_00892	2.18226	1.12582	1.77968e-07	Up
BBA_08723	Epl1 protein	2.184	1.12697	0.000178579	Up
BBA_05665	L-PSP endoribonuclease family protein Brt1	2.18547	1.12795	3.00706e-05	Up
BBA_05635	nitrite reductase	2.18936	1.13051	0.000158492	Up
BBA_06481	hypothetical protein BBA_06481	2.18984	1.13082	0.000226071	Up
BBA_08365	amidohydrolase family protein	2.19491	1.13416	0.0210153	Up
BBA_09548	reverse transcriptase, RNaseH	2.19561	1.13462	0.0046547	Up
BBA_07748	ABC transporter	2.19571	1.13468	3.14039e-06	Up
BBA_10187	hypothetical protein BBA_10187	2.20229	1.139	2.49875e-07	Up
BBA_01257	mosquitocidal toxin protein	2.20326	1.13964	0.0132794	Up
BBA_09856	hybrid PKS-NRPS protein	2.20384	1.14002	0.0126885	Up
BBA_06155	hypothetical protein BBA_06155	2.20556	1.14115	3.65779e-05	Up
BBA_00617	ankyrin repeat protein	2.21417	1.14677	1.56749e-06	Up
BBA_10103	ATP synthase beta chain, mitochondrial	2.21737	1.14885	0.00146008	Up
BBA_09129	Glycoside hydrolase, family 47	2.21868	1.1497	0.00172848	Up
BBA_02363	hypothetical protein BBA_02363	2.2238	1.15303	4.59712e-06	Up
BBA_09446	aminotransferase class-III	2.22511	1.15388	0.000433359	Up
BBA_02459	hypothetical protein BBA_02459	2.23059	1.15743	4.03191e-06	Up
BBA_09360	hypothetical protein BBA_09360	2.23246	1.15863	0.00155079	Up
BBA_03331	lipase/serine esterase	2.23774	1.16204	0.0114716	Up
BBA_03566	transmembrane amino acid transporter	2.23911	1.16292	0.00799036	Up
BBA_05670	GPI anchored protein, putative	2.24203	1.16481	0.000107047	Up
BBA_04722	hypothetical protein BBA_04722	2.25139	1.17082	0.0251551	Up
BBA_04419	hypothetical protein BBA_04419	2.25473	1.17296	0.000984236	Up
BBA_10039	hypothetical protein BBA_10039	2.25832	1.17525	2.38517e-07	Up
BBA_09053	hypothetical protein BBA_09053	2.26511	1.17958	0.000118099	Up
BBA_08846	hypothetical protein BBA_08846	2.26722	1.18093	0.0145899	Up
BBA_06157	hypothetical protein BBA_06157	2.26955	1.1824	0.00427801	Up
BBA_02454	hypothetical protein BBA_02454	2.26991	1.18264	0.0129264	Up
BBA_09122	hypothetical protein BBA_09122	2.27354	1.18494	0.000308088	Up
BBA_04447	hypothetical protein BBA_04447	2.28343	1.1912	0.0052442	Up
BBA_05616	major facilitator superfamily transporter	2.29658	1.19949	0.0253434	Up
BBA_01715	metallo-beta-lactamase domain protein, putative	2.29948	1.20131	0.0383067	Up
BBA_08621	Axe2-like protein	2.30505	1.2048	3.82218e-08	Up
BBA_05392	O-methyltransferase-like protein	2.31156	1.20887	1.10139e-07	Up
BBA_08024	Heme peroxidase	2.31344	1.21004	7.56923e-05	Up
BBA_00765	NADPH oxidase	2.31492	1.21096	1.98374e-05	Up
BBA_08980	hypothetical protein BBA_08980	2.31592	1.21159	0.00193734	Up
BBA_08218	Acyl-CoA N-acyltransferase	2.32155	1.21509	4.48513e-07	Up
BBA_09540	hypothetical protein BBA_09540	2.32434	1.21682	0.0158609	Up
BBA_05939	fungal specific transcription factor	2.32456	1.21696	2.60233e-06	Up
BBA_01024	hypothetical protein BBA_01024	2.32854	1.21942	0.000104549	Up
BBA_03671	nonribosomal peptide synthase, putative	2.33957	1.22624	2.48765e-07	Up
BBA_00017	ABC transporter	2.34244	1.22801	3.32947e-05	Up
BBA_07593	stress responsive A/B Barrel domain-containing protein	2.34303	1.22837	3.2821e-08	Up
BBA_03335	malate dehydrogenase	2.35189	1.23382	9.43541e-08	Up
BBA_06449	dihydrodipicolinate synthetase	2.3531	1.23456	2.70824e-08	Up
BBA_07278	hypothetical protein BBA_07278	2.3581	1.23762	0.0443826	Up
BBA_09553	hypothetical protein BBA_09553	2.35998	1.23877	0.0365968	Up
BBA_02114	mitochondrial phosphate carrier protein	2.36828	1.24384	0.0382019	Up
BBA_08607	Succinyl-CoA synthetase-like protein	2.37052	1.24521	0.00286043	Up
BBA_00614	fasciclin domain-containing protein	2.37243	1.24636	0.000276282	Up
BBA_02651	LPXTG-domain-containing protein	2.37289	1.24665	2.45164e-08	Up
BBA_05308	acyltransferase-like protein	2.37494	1.24789	0.00299931	Up
BBA_05177	enoyl reductase	2.3751	1.24799	4.75148e-07	Up
BBA_05777	putative HRQ family protein 2	2.37863	1.25013	0.000812503	Up
BBA_05646	autophagy protein (Atg22), putative	2.37896	1.25033	0.00861197	Up
BBA_05790	hypothetical protein BBA_05790	2.38253	1.25249	2.40568e-07	Up
BBA_05157	hypothetical protein BBA_05157	2.38404	1.25341	0.0426131	Up
BBA_05280	hypothetical protein BBA_05280	2.38624	1.25474	0.011436	Up
BBA_02412	dimethylaniline monooxygenase	2.38784	1.2557	0.00283488	Up
BBA_02097	gll2891-like protein	2.39029	1.25719	0.0165241	Up
BBA_09565	hypothetical protein BBA_09565	2.39464	1.25981	3.27227e-07	Up
BBA_05366	hypothetical protein BBA_05366	2.39899	1.26243	0.000648154	Up
BBA_01879	glycosyltransferase family 17	2.39964	1.26282	0.00168612	Up
BBA_01051	tat pathway signal sequence	2.40437	1.26566	0.00768129	Up
BBA_09641	Fungal Zn binuclear cluster domain containing protein	2.40466	1.26583	2.41654e-05	Up
BBA_07550	phenylalanine ammonia-lyase	2.4072	1.26736	3.14644e-08	Up
BBA_05340	ankyrin repeat domain-containing protein 52	2.40883	1.26833	1.78173e-08	Up
BBA_04838	1-aminocyclopropane-1-carboxylate synthase	2.41125	1.26978	1.61972e-07	Up
BBA_01737	F-box protein	2.41398	1.27141	0.000976245	Up
BBA_08745	cystathionine gamma-synthase	2.42393	1.27735	0.0253064	Up
BBA_07838	hypothetical protein BBA_07838	2.42545	1.27825	4.08918e-06	Up
BBA_02118	phosphatidylcholine-hydrolyzing phospholipase C	2.42689	1.27911	0.00393409	Up
BBA_08403	hypothetical protein BBA_08403	2.43156	1.28188	0.000689645	Up
BBA_03461	fatty acid desaturase	2.43547	1.2842	0.000725348	Up
BBA_01719	homeobox and C2H2 transcription factor	2.44143	1.28773	0.000349013	Up
BBA_03137	putative metacaspase	2.44965	1.29258	7.97252e-08	Up
BBA_04688	glycosyl hydrolase family 76	2.45195	1.29393	0.00319759	Up
BBA_03446	MFS transporter	2.45316	1.29464	0.000556209	Up
BBA_07553	glutamate decarboxylase	2.46138	1.29947	5.41834e-09	Up
BBA_08180	MFS multidrug resistance transporter, putative	2.46569	1.30199	2.28775e-09	Up
BBA_05439	cytochrome P450 monooxygenase CYP539B5	2.46763	1.30313	8.87106e-05	Up
BBA_02762	sugar transporter	2.47149	1.30538	0.0135658	Up
BBA_02427	conidiation-specific protein (con-13)	2.47257	1.30601	0.000628399	Up
BBA_09769	fatty acid hydroxylase superfamily protein	2.4746	1.30719	0.00574797	Up
BBA_03593	kinase-related protein	2.4749	1.30737	0.0073858	Up
BBA_03790	hypothetical protein BBA_03790	2.47493	1.30739	0.000609153	Up
BBA_00428	ribonuclease T2 family protein	2.47807	1.30922	2.47436e-05	Up
BBA_07733	Mating-type protein MAT1-1-1	2.48035	1.31054	1.77275e-07	Up
BBA_07631	family S53 protease	2.48441	1.3129	5.63983e-05	Up
BBA_02698	Cytochrome P450 CYP5080B3	2.48511	1.31331	0.0122323	Up
BBA_08844	eukaryotic aspartyl protease	2.48575	1.31368	0.0102388	Up
BBA_03990	beta-1,3-glucanosyltransferase	2.48636	1.31404	1.8552e-09	Up
BBA_07309	Phosphoesterase-like protein	2.48832	1.31517	2.30772e-09	Up
BBA_07810	ABC transporter	2.49966	1.32173	8.49397e-06	Up
BBA_01393	hypothetical protein BBA_01393	2.50185	1.323	6.31936e-07	Up
BBA_05655	mucin-like protein	2.50668	1.32578	0.0328298	Up
BBA_09865	tat pathway signal sequence	2.5178	1.33216	1.99698e-06	Up
BBA_08801	beta-1,6-glucanase precursor	2.51886	1.33277	0.0056156	Up
BBA_09500	cuticle-degrading serine protease	2.52147	1.33426	0.000854402	Up
BBA_00981	hypothetical protein BBA_00981	2.53466	1.34179	0.000127797	Up
BBA_08535	haloacid dehalogenase-like hydrolase	2.53671	1.34296	1.15006e-05	Up
BBA_00047	Cel5b-like protein	2.53699	1.34312	0.0178438	Up
BBA_02722	nitrate assimilation regulatory protein nirA	2.53964	1.34462	3.21995e-07	Up
BBA_09661	homogentisate 1,2-dioxygenase	2.54041	1.34506	4.57205e-07	Up
BBA_06116	CAP22 protein	2.54223	1.34609	7.44544e-07	Up
BBA_04363	hypothetical protein BBA_04363	2.54942	1.35017	0.00639428	Up
BBA_07554	MFS quinate transporter QutD	2.56271	1.35767	9.27252e-05	Up
BBA_06901	hypothetical protein BBA_06901	2.56828	1.3608	5.12684e-10	Up
BBA_07340	monocarboxylate permease-like protein	2.57163	1.36268	0.000305727	Up
BBA_07814	phosphatidylserine decarboxylase family protein	2.57848	1.36652	0.000471494	Up
BBA_02834	allantoate permease	2.57973	1.36722	0.0148803	Up
BBA_08402	monooxygenase-like protein	2.58254	1.36879	0.000797746	Up
BBA_00326	hypothetical protein BBA_00326	2.58304	1.36907	0.0286457	Up
BBA_00800	hypothetical protein BBA_00800	2.59183	1.37397	2.80414e-07	Up
BBA_03268	hypothetical protein BBA_03268	2.59356	1.37493	1.49659e-09	Up
BBA_00793	hypothetical protein BBA_00793	2.61753	1.38821	1.52139e-07	Up
BBA_06572	nitrate assimilation regulatory protein nirA	2.62282	1.39112	0.0270848	Up
BBA_02581	fatty acid hydroxylase superfamily protein	2.62691	1.39337	0.0350234	Up
BBA_05802	ankyrin repeat protein	2.62823	1.39409	2.50517e-10	Up
BBA_02451	oligopeptide transporter	2.62913	1.39459	3.90982e-05	Up
BBA_00943	hypothetical protein BBA_00943	2.63186	1.39608	1.91077e-09	Up
BBA_05764	Major facilitator superfamily, general substrate transporter	2.63705	1.39893	0.0370337	Up
BBA_03445	amino acid transporter	2.64329	1.40233	0.0175637	Up
BBA_03272	Hsp70 family chaperone	2.64507	1.40331	1.17885e-06	Up
BBA_09153	subtilisin-like serine protease PR1C	2.6451	1.40332	2.29681e-10	Up
BBA_01392	glycosyltransferase family 2	2.65214	1.40716	0.00961792	Up
BBA_00907	GPI anchored serine-rich protein	2.65295	1.4076	0.000877923	Up
BBA_08608	ATP-citrate synthase subunit 1	2.65477	1.40859	0.000729269	Up
BBA_03167	glycosyl hydrolase 53 domain-containing protein	2.66096	1.41195	0.000176519	Up
BBA_09668	hypothetical protein BBA_09668	2.66285	1.41297	0.000442898	Up
BBA_07806	glutamate carboxypeptidase	2.66607	1.41472	1.11877e-07	Up
BBA_08129	tousled-like kinase	2.67252	1.4182	2.70871e-05	Up
BBA_06886	acyl transferase domain-containing protein	2.67405	1.41903	1.9783e-07	Up
BBA_06548	transient receptor potential (TRP) ion channel	2.67542	1.41976	3.91347e-09	Up
BBA_07783	CFEM domain-containing protein	2.67592	1.42004	0.00026549	Up
BBA_02357	NADP-dependent alcohol dehydrogenase	2.6791	1.42175	0.0128787	Up
BBA_01780	putative xylanase 1	2.68386	1.42431	4.23658e-06	Up
BBA_08249	2OG-Fe(II) oxygenase superfamily protein	2.68934	1.42725	0.000639185	Up
BBA_09393	sugar transport protein	2.68956	1.42737	1.75214e-06	Up
BBA_07807	taurine catabolism dioxygenase TauD	2.6923	1.42884	0.000962896	Up
BBA_05174	hypothetical protein BBA_05174	2.6941	1.4298	0.000595933	Up
BBA_07031	MFS multidrug transporter	2.69524	1.43041	0.000377312	Up
BBA_08181	fungal specific transcription factor	2.69766	1.43171	0.00846746	Up
BBA_07570	nuclear pore protein	2.69937	1.43262	0.031921	Up
BBA_01783	secretory lipase	2.70106	1.43353	1.14011e-06	Up
BBA_00965	cytochrome P450 monooxygenase CYP5337A1	2.71248	1.43961	0.00387167	Up
BBA_03589	Peptidase S8/S53, subtilisin/kexin/sedolisin	2.72816	1.44793	0.0138269	Up
BBA_09468	WSC domain-containing protein	2.73072	1.44928	3.25775e-07	Up
BBA_06887	fatty acid synthase subunit alpha	2.74074	1.45457	2.95952e-05	Up
BBA_04613	pyridoxamine phosphate oxidase	2.74547	1.45705	0.0287939	Up
BBA_07534	hypothetical protein BBA_07534	2.75227	1.46062	1.90369e-09	Up
BBA_06636	hypothetical protein BBA_06636	2.75979	1.46456	3.20347e-07	Up
BBA_02426	histidinol and sodium permease	2.76236	1.4659	0.0254048	Up
BBA_06273	OPT oligopeptide transporter	2.78455	1.47745	2.18752e-07	Up
BBA_07588	beta-eliminating lyase	2.78727	1.47885	0.00174417	Up
BBA_08943	hypothetical protein BBA_08943	2.79169	1.48114	0.00407121	Up
BBA_05183	Cel3e-like protein	2.79536	1.48304	6.92459e-11	Up
BBA_08628	Hsp70 family chaperone	2.7956	1.48316	0.000118823	Up
BBA_02413	hypothetical protein BBA_02413	2.79961	1.48523	0.00045013	Up
BBA_06360	Succinyl-CoA synthetase, beta subunit	2.80199	1.48645	0.000323462	Up
BBA_00005	ABC transporter transmembrane region	2.80388	1.48743	7.13333e-06	Up
BBA_07721	phosphotransferase enzyme family protein	2.80882	1.48997	4.36741e-11	Up
BBA_03211	serine peptidase, putative	2.81455	1.49291	2.74768e-10	Up
BBA_01314	peptide transporter MTD1	2.82127	1.49635	4.33807e-10	Up
BBA_09810	aminotransferase class-III	2.83391	1.50279	0.00150345	Up
BBA_06633	Phosphoesterase family protein	2.86363	1.51784	0.0489625	Up
BBA_05386	major facilitator superfamily transporter	2.87531	1.52372	1.05338e-05	Up
BBA_00689	hypothetical protein BBA_00689	2.89236	1.53225	6.07581e-12	Up
BBA_10009	6-hydroxy-D-nicotine oxidase	2.89262	1.53238	6.49921e-05	Up
BBA_03207	amidase-like protein	2.90041	1.53626	4.22868e-12	Up
BBA_07147	hypothetical protein BBA_07147	2.9116	1.54181	1.02325e-08	Up
BBA_03878	actin patches distal protein	2.9212	1.54656	0.00124904	Up
BBA_05436	hypothetical protein BBA_05436	2.92664	1.54924	1.49859e-12	Up
BBA_02276	tetratricopeptide repeat domain-containing protein	2.95468	1.563	2.23177e-08	Up
BBA_01241	2-deoxy-D-gluconate 3-dehydrogenase	2.95966	1.56543	1.13609e-06	Up
BBA_05173	cytochrome P450 monooxygenase CYP52G11	2.96335	1.56723	5.08356e-08	Up
BBA_07759	hypothetical protein BBA_07759	2.96416	1.56763	0.0454449	Up
BBA_02231	hypothetical protein BBA_02231	2.96849	1.56973	2.13862e-05	Up
BBA_06758	Na/K ATPase alpha 1 subunit, putative	2.97854	1.5746	2.04725e-05	Up
BBA_09530	TPR repeat protein	2.98495	1.57771	3.49425e-08	Up
BBA_06443	hypothetical protein BBA_06443	2.9925	1.58135	0.0296451	Up
BBA_09074	mitochondrial chaperone BCS1	2.99348	1.58182	1.71088e-11	Up
BBA_08787	ATP-binding cassette sub-family G member 5	3.00266	1.58624	0.00134744	Up
BBA_02920	lipase/thioesterase family protein	3.00607	1.58788	0.00779124	Up
BBA_09672	cell surface metalloreductase (FreA)	3.01052	1.59001	5.77302e-07	Up
BBA_00935	putative histidine acid phosphatase	3.01284	1.59113	2.63206e-07	Up
BBA_07504	hypothetical protein BBA_07504	3.0145	1.59192	0.000306884	Up
BBA_08791	alkaline serine protease AorO	3.03859	1.6034	6.74787e-07	Up
BBA_04271	pheromone receptor	3.04591	1.60687	2.133e-05	Up
BBA_00362	hypothetical protein BBA_00362	3.05058	1.60908	0.00565419	Up
BBA_00690	hypothetical protein BBA_00690	3.05141	1.60948	1.37041e-12	Up
BBA_10040	intracellular serine protease	3.05541	1.61137	2.4745e-13	Up
BBA_02361	FMN-binding split barrel-related protein	3.06108	1.61404	0.012332	Up
BBA_07368	hypothetical protein BBA_07368	3.08283	1.62425	0.0275015	Up
BBA_03206	acid phosphatase	3.10294	1.63364	1.19573e-11	Up
BBA_06266	Cytochrome P450 CYP570H1	3.103	1.63366	6.89189e-06	Up
BBA_01784	glycosyl transferase	3.11288	1.63825	1.88384e-05	Up
BBA_01814	oxidoreductase, 2OG-Fe(II) oxygenase family	3.11655	1.63995	1.01966e-06	Up
BBA_04706	MFS multidrug resistance transporter	3.12173	1.64235	0.0161888	Up
BBA_06420	oligopeptide transporter	3.12709	1.64482	2.65391e-12	Up
BBA_02529	DNase1 protein	3.13103	1.64664	0.000997668	Up
BBA_09539	protein phosphatase regulator	3.15609	1.65814	6.27441e-09	Up
BBA_02139	Glutathione S-transferase	3.15878	1.65937	5.13507e-06	Up
BBA_04973	MFS transporter	3.16802	1.66358	0.00536336	Up
BBA_02275	Cytochrome P450 CYP5202A1	3.18879	1.67301	3.30562e-06	Up
BBA_03824	CFEM domain-containing protein	3.19026	1.67368	1.34281e-07	Up
BBA_10232	hypothetical protein BBA_10232	3.19948	1.67784	1.57455e-07	Up
BBA_07250	MAPEG family protein	3.2055	1.68055	0.0119868	Up
BBA_07092	UDP-galactopyranose mutase	3.2056	1.68059	5.22057e-12	Up
BBA_03898	small secreted protein	3.22934	1.69124	3.21218e-06	Up
BBA_03338	Bys1 family protein	3.2313	1.69211	0.00154364	Up
BBA_09744	O-methyltransferase-like protein	3.24255	1.69713	1.01621e-06	Up
BBA_09339	CFEM domain-containing protein	3.25315	1.70184	0.0309365	Up
BBA_07551	ABC transporter, transmembrane domain, type 1	3.26079	1.70522	2.04749e-14	Up
BBA_09609	hypothetical protein BBA_09609	3.2616	1.70558	1.10943e-06	Up
BBA_05349	fasciclin domain-containing protein	3.267	1.70797	1.20531e-06	Up
BBA_08504	hypothetical protein BBA_08504	3.27422	1.71115	4.91796e-15	Up
BBA_00600	hypothetical protein BBA_00600	3.27915	1.71332	0.00487952	Up
BBA_09065	ribose-phosphate pyrophosphokinase, putative	3.28165	1.71442	5.94142e-13	Up
BBA_09528	GU4 nucleic-binding protein	3.28443	1.71564	1.55346e-12	Up
BBA_01863	hypothetical protein BBA_01863	3.29381	1.71976	4.18182e-15	Up
BBA_00037	gp24-like protein	3.29477	1.72018	9.73136e-11	Up
BBA_02926	cupin domain protein	3.30759	1.72578	0.00607692	Up
BBA_10041	hemolysin-III family protein	3.31028	1.72695	5.65706e-15	Up
BBA_06867	major facilitator superfamily transporter	3.32246	1.73225	4.57374e-13	Up
BBA_05175	LCCL domain-containing protein	3.34035	1.74	3.92609e-12	Up
BBA_08260	hypothetical protein BBA_08260	3.34098	1.74027	0.0013003	Up
BBA_02096	hypothetical protein BBA_02096	3.35548	1.74652	8.02893e-11	Up
BBA_05437	glycoside hydrolase family 2	3.35964	1.74831	0.00819438	Up
BBA_03852	penicillin-binding protein	3.36865	1.75217	0.0194394	Up
BBA_04627	ACC deaminase	3.37442	1.75464	0.00202311	Up
BBA_09768	hypothetical protein BBA_09768	3.3768	1.75565	0.0236331	Up
BBA_07850	hypothetical protein BBA_07850	3.39693	1.76423	6.37851e-13	Up
BBA_05808	cell wall protein	3.40089	1.76591	4.96409e-10	Up
BBA_07613	Cytochrome P450 CYP684A2	3.4144	1.77163	4.71052e-12	Up
BBA_05265	hypothetical protein BBA_05265	3.42063	1.77426	2.18029e-11	Up
BBA_06215	hypothetical protein BBA_06215	3.42227	1.77495	0.0226777	Up
BBA_07054	C6 zinc finger domain-containing protein	3.43028	1.77833	2.36602e-15	Up
BBA_05008	hypothetical protein BBA_05008	3.44245	1.78344	6.26609e-08	Up
BBA_04025	glucose oxidase	3.44655	1.78515	4.04554e-14	Up
BBA_00083	hypothetical protein BBA_00083	3.45018	1.78667	0.00923045	Up
BBA_01348	hypothetical protein BBA_01348	3.45126	1.78712	0.00478375	Up
BBA_09631	hypothetical protein BBA_09631	3.45248	1.78763	0.000244416	Up
BBA_02942	LysM domain containing protein	3.47713	1.7979	0.0240515	Up
BBA_02629	Putative conidiospore surface protein	3.49358	1.80471	0.00301104	Up
BBA_05005	hypothetical protein BBA_05005	3.52681	1.81836	1.0995e-07	Up
BBA_07815	Cytochrome P450 CYP504B10	3.55049	1.82802	7.5715e-05	Up
BBA_09225	indoleamine 2,3-dioxygenase family protein	3.55552	1.83006	3.50106e-12	Up
BBA_07938	Flavin-binding monooxygenase-like family protein	3.57678	1.83866	0.000660751	Up
BBA_10147	hypothetical protein BBA_10147	3.5848	1.84189	0.000770958	Up
BBA_02148	hypothetical protein BBA_02148	3.58484	1.84191	0.00757327	Up
BBA_08219	polyketide synthase, putative	3.60817	1.85127	2.27412e-12	Up
BBA_02224	hypothetical protein BBA_02224	3.61822	1.85528	2.33552e-14	Up
BBA_00307	Protein of unknown function DUF2401, secretory	3.65836	1.8712	2.47847e-06	Up
BBA_00761	major facilitator superfamily transporter	3.70384	1.88902	0.0487329	Up
BBA_04512	hypothetical protein BBA_04512	3.70542	1.88964	2.00363e-15	Up
BBA_06039	hypothetical protein BBA_06039	3.70662	1.8901	0.00305193	Up
BBA_04027	Arylsulfotransferase-like protein	3.71725	1.89424	1.80052e-08	Up
BBA_05224	protein phosphatase 2C	3.72408	1.89689	5.29033e-07	Up
BBA_02035	hypothetical protein BBA_02035	3.7322	1.90003	8.00753e-12	Up
BBA_07370	penicillin-binding protein	3.73609	1.90153	0.0275591	Up
BBA_06336	hexose transporter-like protein	3.73903	1.90267	1.53025e-06	Up
BBA_05167	peptidase family M48	3.74868	1.90638	2.9477e-10	Up
BBA_02815	ABC transporter	3.76341	1.91204	1.05919e-07	Up
BBA_05854	putative phospholipase	3.77977	1.9183	1.01674e-11	Up
BBA_03030	MFS multidrug transporter	3.78523	1.92038	5.12858e-05	Up
BBA_05858	glycosyl hydrolase family 47 protein	3.78732	1.92118	2.63616e-13	Up
BBA_02453	NAD dependent epimerase/dehydratase family protein	3.80183	1.92669	0.00631625	Up
BBA_06637	hypothetical protein BBA_06637	3.80851	1.92923	3.2073e-07	Up
BBA_09603	transposase-like protein	3.82119	1.93402	6.19989e-06	Up
BBA_02230	chitinase-like protein	3.83526	1.93932	3.15217e-06	Up
BBA_04059	GPI anchored serine-threonine rich protein	3.89558	1.96184	0.0172943	Up
BBA_10253	sexual development transcription factor NsdD	3.89719	1.96244	5.69209e-06	Up
BBA_01103	ABC transporter	3.90361	1.96481	6.57827e-15	Up
BBA_04812	cellular nucleic acid-binding protein	3.909	1.9668	0.00255042	Up
BBA_07635	SAM-dependent methyltransferase	3.91164	1.96777	4.0181e-08	Up
BBA_08660	FAD linked oxidase domain-containing protein	3.93453	1.97619	0.000358134	Up
BBA_04288	hypothetical protein BBA_04288	3.97375	1.9905	6.91108e-15	Up
BBA_02339	taurine catabolism dioxygenase TauD	3.98239	1.99364	0.00845031	Up
BBA_07692	dimethylaniline monooxygenase 3	3.98503	1.99459	0.000513106	Up
BBA_03202	phospholipase C PLC-C	3.99079	1.99667	7.7371e-05	Up
BBA_07988	hypothetical protein BBA_07988	4.00558	2.00201	1.66259e-08	Up
BBA_08214	cell wall glucanosyltransferase Mwg1	4.00777	2.0028	8.85528e-10	Up
BBA_00322	metalloprotease-like protein	4.01135	2.00409	0.00303656	Up
BBA_09123	multidrug resistance protein MDR, putative	4.02536	2.00912	7.52721e-06	Up
BBA_06439	CipC protein	4.02757	2.00991	1.17516e-06	Up
BBA_07813	hypothetical protein BBA_07813	4.05449	2.01952	0.00184503	Up
BBA_03023	hypothetical protein BBA_03023	4.10585	2.03768	3.76201e-10	Up
BBA_05180	hypothetical protein BBA_05180	4.13311	2.04723	8.71509e-19	Up
BBA_00934	sterigmatocystin 8-O-methyltransferase	4.16092	2.0569	0.000334629	Up
BBA_00635	Secretory lipase family protein	4.16202	2.05728	1.63773e-08	Up
BBA_08834	WSC domain protein	4.17439	2.06156	0.000719118	Up
BBA_07422	hypothetical protein BBA_07422	4.18039	2.06364	3.79364e-08	Up
BBA_08617	hypothetical protein BBA_08617	4.19526	2.06876	8.38564e-13	Up
BBA_06744	hypothetical protein BBA_06744	4.22554	2.07914	2.26526e-18	Up
BBA_02022	hypothetical protein BBA_02022	4.2545	2.08899	3.29946e-21	Up
BBA_01712	hypothetical protein BBA_01712	4.29043	2.10112	0.00999997	Up
BBA_05551	Beta-lactamase-type transpeptidase	4.31483	2.1093	0.000961925	Up
BBA_03814	chitinase-like protein	4.33026	2.11445	0.000764988	Up
BBA_00499	C6 finger domain protein	4.33217	2.11509	0.000798396	Up
BBA_09551	C6 transcription factor, putative	4.36411	2.12569	0.000347246	Up
BBA_03000	isochorismatase-like protein	4.37919	2.13066	4.47214e-08	Up
BBA_05833	major facilitator superfamily transporter	4.44004	2.15057	0.000934713	Up
BBA_03794	hypothetical protein BBA_03794	4.44137	2.15101	1.81866e-08	Up
BBA_00530	Hydrophobin 2	4.44872	2.15339	5.54257e-22	Up
BBA_03440	hypothetical protein BBA_03440	4.46966	2.16017	6.94445e-22	Up
BBA_08327	CFEM domain-containing protein	4.47584	2.16216	0.00283611	Up
BBA_02420	hypothetical protein BBA_02420	4.5015	2.17041	0.0455434	Up
BBA_10010	Cytochrome P450 CYP542B2	4.51196	2.17375	1.06135e-18	Up
BBA_06989	hypothetical protein BBA_06989	4.53183	2.18009	3.27778e-05	Up
BBA_00908	RTA1 like protein	4.56272	2.18989	0.000120967	Up
BBA_08186	integral membrane protein	4.56837	2.19168	2.05989e-08	Up
BBA_08220	trichothecene 3-O-acetyltransferase	4.63288	2.21191	2.99393e-11	Up
BBA_07782	hypothetical protein BBA_07782	4.65884	2.21997	5.7458e-23	Up
BBA_09726	2-dehydropantoate 2-reductase, putative	4.73897	2.24457	0.04002	Up
BBA_07664	stearoyl-CoA desaturase	4.74027	2.24497	0.00738385	Up
BBA_09554	hypothetical protein BBA_09554	4.79891	2.26271	3.72564e-08	Up
BBA_01237	Cytochrome P450 CYP620C2	4.81474	2.26746	2.11008e-09	Up
BBA_09212	hypothetical protein BBA_09212	4.82276	2.26986	1.16507e-05	Up
BBA_08224	hypothetical protein BBA_08224	4.85394	2.27916	3.70448e-09	Up
BBA_03411	hypothetical protein BBA_03411	4.86111	2.28129	0.0132632	Up
BBA_08758	FAD dependent oxidoreductase	4.87505	2.28542	3.80787e-05	Up
BBA_10079	hypothetical protein BBA_10079	4.89492	2.29128	6.71727e-05	Up
BBA_06453	hypothetical protein BBA_06453	4.92391	2.29981	1.76914e-12	Up
BBA_06578	heterokaryon incompatibility protein	4.92937	2.3014	2.45285e-21	Up
BBA_08744	aspartokinase-like protein	4.94788	2.30681	0.00631974	Up
BBA_02759	hypothetical protein BBA_02759	4.95094	2.3077	3.74091e-08	Up
BBA_02933	carboxylesterase-like protein	4.9677	2.31258	0.00884398	Up
BBA_08746	glutathione-S-transferase theta, GST	4.96811	2.3127	0.00927448	Up
BBA_06579	hypothetical protein BBA_06579	4.96962	2.31313	7.50066e-25	Up
BBA_07745	Glycoside hydrolase, catalytic core	4.97598	2.31498	0.00168423	Up
BBA_08666	bacteriodes thetaiotaomicron symbiotic chitinase	4.98613	2.31792	8.3526e-07	Up
BBA_03832	PAN domain containing protein	5.00563	2.32355	4.0898e-24	Up
BBA_07667	reverse transcriptase	5.01591	2.32651	9.02281e-07	Up
BBA_02037	multicopper oxidase	5.10846	2.35289	0.00348556	Up
BBA_09174	cell surface protein	5.12733	2.35821	0.0335462	Up
BBA_07560	hypothetical protein BBA_07560	5.14996	2.36456	3.48357e-26	Up
BBA_07496	hypothetical protein BBA_07496	5.15894	2.36707	0.00251538	Up
BBA_00243	metallo-beta-lactamase domain protein	5.15999	2.36737	0.0221354	Up
BBA_02384	Cytochrome P450 CYP542B3	5.1949	2.3771	1.52769e-25	Up
BBA_02140	hypothetical protein BBA_02140	5.21136	2.38166	0.000353473	Up
BBA_08221	4-coumarate-CoA ligase	5.23131	2.38717	1.6708e-16	Up
BBA_08523	fungal specific transcription factor domain protein	5.23229	2.38744	9.29679e-15	Up
BBA_02457	agglutinin isolectin VI precursor	5.24812	2.3918	2.14127e-09	Up
BBA_07637	hypothetical protein BBA_07637	5.29309	2.40411	0.0441479	Up
BBA_01162	hypothetical protein BBA_01162	5.3314	2.41451	8.04016e-12	Up
BBA_02351	hypothetical protein BBA_02351	5.35517	2.42093	2.19329e-11	Up
BBA_03817	hypothetical protein BBA_03817	5.36558	2.42373	0.0225536	Up
BBA_07559	putative aspartate protease	5.37502	2.42627	6.45986e-13	Up
BBA_08792	DUF300 domain protein, putative	5.38912	2.43005	1.91463e-18	Up
BBA_07074	methyltransferase domain-containing protein	5.56976	2.47761	2.63048e-06	Up
BBA_02366	ATP-binding cassette sub-family A member 9	5.61378	2.48897	0.000108418	Up
BBA_10307	hypothetical protein BBA_10307	5.61718	2.48985	0.00213984	Up
BBA_09430	C2H2 finger domain protein, putative	5.63	2.49313	0.0382126	Up
BBA_07614	hypothetical protein BBA_07614	5.65762	2.5002	0.000409664	Up
BBA_09290	CFEM domain-containing protein	5.68627	2.50748	7.58319e-11	Up
BBA_00084	Peptidase M64, IgA	5.78162	2.53147	4.75164e-05	Up
BBA_08804	hypothetical protein BBA_08804	5.82427	2.54208	0.013758	Up
BBA_10115	endo alpha-1,4 polygalactosaminidase precursor	5.84601	2.54745	1.05553e-22	Up
BBA_10068	hypothetical protein BBA_10068	5.85972	2.55083	3.35504e-06	Up
BBA_02602	cell wall protein	5.88929	2.55809	0.00431014	Up
BBA_05882	hypothetical protein BBA_05882	5.92513	2.56685	1.48657e-21	Up
BBA_10100	hypothetical protein BBA_10100	5.93261	2.56867	2.45119e-06	Up
BBA_08222	nonribosomal peptide synthase, putative	5.96311	2.57607	9.68844e-11	Up
BBA_08183	laccase 2	5.97084	2.57793	1.12617e-07	Up
BBA_05625	metal ion transporter metal ion transporter	6.10489	2.60997	4.1847e-05	Up
BBA_09070	hypothetical protein BBA_09070	6.1142	2.61216	8.43651e-15	Up
BBA_03813	late sexual development protein	6.14672	2.61982	8.09307e-06	Up
BBA_10233	sexual development transcription factor NsdD	6.18174	2.62801	2.45473e-05	Up
BBA_00792	beta-1, 3 exoglucanase precursor	6.22616	2.63834	1.7597e-31	Up
BBA_03643	beta-lactamase, putative	6.41834	2.6822	0.0373341	Up
BBA_01908	hypothetical protein BBA_01908	6.45402	2.6902	0.0266148	Up
BBA_09625	dsp1-1-like protein	6.79877	2.76527	0.00019097	Up
BBA_02036	iron permease FTR1 family protein	6.80188	2.76593	0.0152377	Up
BBA_10073	hypothetical protein BBA_10073	6.91981	2.79073	3.82276e-05	Up
BBA_09128	Concanavalin A-like lectin/glucanase	7.08554	2.82488	4.74634e-16	Up
BBA_04205	major facilitator superfamily transporter	7.08722	2.82522	8.5423e-11	Up
BBA_09286	oxygenase-like protein	7.13699	2.83532	0.0384141	Up
BBA_02617	Ankyrin repeat protein	7.1436	2.83665	9.78049e-08	Up
BBA_02627	hypothetical protein BBA_02627	7.16022	2.84	3.37419e-10	Up
BBA_07335	Cytochrome P450 CYP655C1	7.29167	2.86625	4.44408e-26	Up
BBA_08743	sarcosine oxidase	7.35646	2.87901	0.00154611	Up
BBA_00039	hypothetical protein BBA_00039	7.38282	2.88417	2.28659e-06	Up
BBA_02999	hydrophobin-like protein	7.62469	2.93068	8.89538e-38	Up
BBA_10078	hypothetical protein BBA_10078	7.67571	2.9403	0.00546599	Up
BBA_08757	FAD binding domain-containing protein	7.77155	2.9582	8.47874e-05	Up
BBA_07787	cobalamin synthesis protein	7.80922	2.96518	0.00177818	Up
BBA_02327	hypothetical protein BBA_02327	7.82463	2.96802	0.0351492	Up
BBA_05184	Trypsin-related protease	7.87541	2.97736	0.00131922	Up
BBA_06558	ABC transporter, putative	7.8942	2.98079	5.59173e-35	Up
BBA_06346	oxaloacetate acetylhydrolase	8.05024	3.00903	1.40086e-09	Up
BBA_05365	hypothetical protein BBA_05365	8.07549	3.01355	1.22173e-07	Up
BBA_08794	hypothetical protein BBA_08794	8.15492	3.02767	3.90943e-36	Up
BBA_09019	phytanoyl-CoA dioxygenase	8.31387	3.05552	0.00337385	Up
BBA_06838	phospholipase/carboxylesterase	8.39495	3.06952	1.66506e-11	Up
BBA_09893	hypothetical protein BBA_09893	8.40945	3.07201	1.02531e-06	Up
BBA_03883	phytase, putative	8.4335	3.07613	1.25256e-17	Up
BBA_01397	ABC multidrug transporter, putative	8.43888	3.07705	2.1858e-07	Up
BBA_06267	flavin-binding monooxygenase, putative	8.65604	3.11371	0.0118648	Up
BBA_02419	adhesin protein Mad1	8.68252	3.11811	1.17907e-16	Up
BBA_09203	hypothetical protein BBA_09203	8.88457	3.1513	2.72751e-05	Up
BBA_00696	hypothetical protein BBA_00696	9.02074	3.17325	1.66968e-08	Up
BBA_07690	hypothetical protein BBA_07690	9.09664	3.18533	0.000807127	Up
BBA_05738	hypothetical protein BBA_05738	9.33801	3.22312	0.0123128	Up
BBA_07211	hypothetical protein BBA_07211	9.3428	3.22386	0.0394837	Up
BBA_07639	hypothetical protein BBA_07639	9.45098	3.24046	0.00552827	Up
BBA_07636	C6 transcription factor	9.62011	3.26605	4.25675e-25	Up
BBA_10070	kynurenine 3-monooxygenase	9.64299	3.26948	9.08756e-06	Up
BBA_03436	hypothetical protein BBA_03436	9.69819	3.27772	0.0240517	Up
BBA_04935	hypothetical protein BBA_04935	9.85817	3.30132	0.0283364	Up
BBA_07640	tyrosinase-like protein	10.1935	3.34957	0.00376866	Up
BBA_04647	H(+)-myo-inositol cotransporter	10.3633	3.37341	3.1777e-18	Up
BBA_00860	hypothetical protein BBA_00860	10.6326	3.41042	0.0312399	Up
BBA_00254	hypothetical protein BBA_00254	10.7801	3.4303	2.67764e-07	Up
BBA_04061	tyrosinase 2	10.7815	3.43048	3.27612e-18	Up
BBA_05929	WSC domain-containing protein	10.9304	3.45027	1.97296e-06	Up
BBA_09295	glutathione-dependent formaldehyde-activating enzyme	10.9682	3.45525	8.94009e-49	Up
BBA_09832	ATP synthase F0	11.055	3.46663	5.96036e-05	Up
BBA_00691	hypothetical protein BBA_00691	11.1525	3.4793	9.17818e-14	Up
BBA_00687	hypothetical protein BBA_00687	11.7387	3.5532	1.47431e-17	Up
BBA_07638	hypothetical protein BBA_07638	11.9295	3.57646	0.00467385	Up
BBA_09363	hypothetical protein BBA_09363	11.977	3.5822	0.0363422	Up
BBA_05055	MIPC synthase	12.0126	3.58648	0.00286935	Up
BBA_09766	hypothetical protein BBA_09766	12.7123	3.66815	2.61115e-05	Up
BBA_08662	Cytochrome P450 CYP561D2P	13.117	3.71336	0.0109816	Up
BBA_09828	hypothetical protein BBA_09828	13.1482	3.71679	4.0631e-29	Up
BBA_09210	hypothetical protein BBA_09210	13.4066	3.74487	0.00521458	Up
BBA_09429	hypothetical protein BBA_09429	14.0292	3.81036	1.94153e-06	Up
BBA_08405	hypothetical protein BBA_08405	14.4199	3.84999	9.60971e-09	Up
BBA_00525	GPI anchored cell wall protein	14.6778	3.87556	1.90148e-09	Up
BBA_02185	phosphatidylserine decarboxylase-like protein	15.0065	3.90752	9.06242e-32	Up
BBA_08522	MFS transporter, putative	15.1375	3.92005	0.00152924	Up
BBA_09624	hypothetical protein BBA_09624	15.4186	3.9466	1.60088e-14	Up
BBA_04934	hypothetical protein BBA_04934	15.9384	3.99444	0.000187931	Up
BBA_07336	Cytochrome P450 CYP623C1	15.9699	3.99729	0.000934409	Up
BBA_03729	sterol desaturase/short chain dehydrogenase	16.6024	4.05332	0.000355665	Up
BBA_09214	hypothetical protein BBA_09214	16.644	4.05693	3.56277e-05	Up
BBA_01183	protease inhibitor (Tfs1)	16.7568	4.06667	0.0419469	Up
BBA_02630	bassianolide nonribosomal peptide synthetase	16.9897	4.08659	0.00514902	Up
BBA_09827	hypothetical protein BBA_09827	17.3847	4.11975	1.41244e-07	Up
BBA_04617	subtilisin-like protease Pr1A	18.0224	4.17172	3.84989e-06	Up
BBA_07809	protease S8 tripeptidyl peptidase I (cln2)	18.2637	4.1909	0.00478804	Up
BBA_09297	hypothetical protein BBA_09297	18.6056	4.21767	4.55099e-29	Up
BBA_09296	hypothetical protein BBA_09296	18.7018	4.22511	4.40702e-68	Up
BBA_09198	allergen Asp F4	18.9762	4.24612	0.0247399	Up
BBA_09838	hypothetical protein BBA_09838	19.0706	4.25328	5.43067e-15	Up
BBA_10159	hypothetical protein BBA_10159	19.1771	4.26131	0.0243048	Up
BBA_03412	putative cell wall glycoprotein	19.9408	4.31765	0.0459028	Up
BBA_03577	ABC multidrug transporter	20.0597	4.32623	0.019066	Up
BBA_03138	LysM domain-containing protein	20.1313	4.33137	8.74566e-14	Up
BBA_03191	argininosuccinate lyase	20.4077	4.35104	4.92646e-07	Up
BBA_00449	low affinity iron transporter	21.7798	4.44492	0.000993951	Up
BBA_07851	hypothetical protein BBA_07851	22.2309	4.47449	2.36981e-15	Up
BBA_09836	bacterial transferase hexapeptide	22.3651	4.48318	0.01124	Up
BBA_09846	hypothetical protein BBA_09846	22.5175	4.49297	5.21383e-11	Up
BBA_09455	hypothetical protein BBA_09455	23.2589	4.53971	4.23698e-20	Up
BBA_10178	metalloprotease MEP1	24.6091	4.62112	0.00659697	Up
BBA_09456	hypothetical protein BBA_09456	26.1381	4.70808	5.81949e-11	Up
BBA_06442	hypothetical protein BBA_06442	26.5321	4.72967	6.23844e-20	Up
BBA_03419	hypothetical protein BBA_03419	26.7324	4.74052	0.0286519	Up
BBA_09842	galactosyl transferase GMA12/MNN10 family protein	26.9343	4.75137	5.99314e-06	Up
BBA_10072	basic proline-rich protein	29.0951	4.8627	4.72502e-07	Up
BBA_03635	IDI-2 precursor	29.3702	4.87628	4.84228e-38	Up
BBA_09216	hypothetical protein BBA_09216	31.6462	4.98396	6.05508e-10	Up
BBA_03668	hypothetical protein BBA_03668	34.2216	5.09683	0.0206875	Up
BBA_07146	LysM domain-containing protein	38.1747	5.25455	3.73991e-24	Up
BBA_08602	LysM domain-containing protein	38.5136	5.2673	0.006625	Up
BBA_10075	hypothetical protein BBA_10075	39.054	5.2874	4.07161e-07	Up
BBA_09211	exo-beta-1,3-glucanase, putative	41.2128	5.36502	9.69484e-08	Up
BBA_02700	hypothetical protein BBA_02700	41.9312	5.38995	2.73904e-22	Up
BBA_02701	Asp-hemolysin	47.0728	5.55682	3.11621e-19	Up
BBA_06170	Cry3Aa protein	48.4643	5.59885	3.40129e-32	Up
BBA_09208	dimethylaniline monooxygenase	53.548	5.74276	1.28894e-10	Up
BBA_10069	histone-lysine N-methyltransferase	54.0905	5.7573	1.56131e-05	Up
BBA_09199	aminotransferase class-III	54.9016	5.77878	8.36437e-10	Up
BBA_09833	hypothetical protein BBA_09833	57.1635	5.83702	8.61503e-07	Up
BBA_01324	hypothetical protein BBA_01324	58.3004	5.86543	0.0238422	Up
BBA_02095	hypothetical protein BBA_02095	73.1398	6.19259	0.000457347	Up
BBA_09627	hypothetical protein BBA_09627	73.4389	6.19847	3.23485e-08	Up
BBA_09834	hypothetical protein BBA_09834	74.6273	6.22163	9.02163e-06	Up
BBA_10076	CAMK family protein kinase	77.615	6.27826	2.55518e-09	Up
BBA_09586	LysM domain-containing protein	77.7379	6.28055	0.000151362	Up
BBA_07386	hypothetical protein BBA_07386	79.7596	6.31759	0.0181447	Up
BBA_10297	hypothetical protein BBA_10297	81.1698	6.34287	0.0194003	Up
BBA_09605	chitinase-like protein	81.4699	6.3482	8.21591e-07	Up
BBA_08793	hypothetical protein BBA_08793	82.952	6.37421	3.08065e-06	Up
BBA_09213	hypothetical protein BBA_09213	84.9062	6.4078	1.15339e-09	Up
BBA_09837	TPR repeat protein	87.1497	6.44542	2.34506e-10	Up
BBA_09829	hypothetical protein BBA_09829	96.7004	6.59545	1.1743e-12	Up
BBA_07148	hypothetical protein BBA_07148	99.2205	6.63257	1.52894e-24	Up
BBA_09454	hypothetical protein BBA_09454	99.3946	6.6351	3.49671e-10	Up
BBA_09606	hypothetical protein BBA_09606	99.5475	6.63731	3.38245e-09	Up
BBA_09207	TPR repeat protein	105.756	6.72459	1.46513e-13	Up
BBA_09845	hypothetical protein BBA_09845	107.415	6.74705	3.60319e-11	Up
BBA_09826	hypothetical protein BBA_09826	113.447	6.82588	5.70066e-08	Up
BBA_09844	vacuolar calcium ion transporter /H(+) exchanger	121.199	6.92124	2.41595e-10	Up
BBA_09835	hypothetical protein BBA_09835	124.879	6.96438	5.01964e-08	Up
BBA_09604	synaptobrevin-like protein	132.653	7.05151	8.24039e-06	Up
BBA_09843	hypothetical protein BBA_09843	165.167	7.36778	1.33986e-14	Up
BBA_09453	hypothetical protein BBA_09453	212.253	7.72964	3.41927e-09	Up
BBA_09831	hypothetical protein BBA_09831	223.639	7.80503	8.27377e-07	Up
BBA_10074	hypothetical protein BBA_10074	235.755	7.88115	5.45889e-11	Up
BBA_09628	C6 zinc finger domain-containing protein	371.358	8.53667	9.82075e-10	Up
BBA_09626	hypothetical protein BBA_09626	430.724	8.75062	4.3506e-13	Up
BBA_04648	Cytochrome P450 CYP5280A1P	Inf	Inf	2.77614e-05	Up
BBA_03495	fatty acid hydroxylase superfamily protein	Inf	Inf	0.00812074	Up
BBA_07421	Flavin-binding monooxygenase-like family protein	Inf	Inf	0.0101255	Up
BBA_08524	hypothetical protein BBA_08524	Inf	Inf	0.0101951	Up
BBA_06695	acid proteinase A	Inf	Inf	0.0196088	Up
BBA_09601	protein kinase subdomain-containing protein	Inf	Inf	0.0361614	Up

## Sheet: Table S3
Table S3 Lists of differentially expressed genes annotated in Top 20 GO terms in ΔBbEaf6 versus WT.
Category	GO.ID	Term	Up	Down	DEG	Total	P value	FDR	Up_Gene	Down_Gene
MF	GO:0003824	catalytic activity	219	95	314	3814	1.8e-10	3.78e-08	BBA_00005( BBA_00005),BBA_00017( BBA_00017),BBA_00047( BBA_00047),BBA_00318( BBA_00318),BBA_00322( BBA_00322),BBA_00428( BBA_00428),BBA_00617( BBA_00617),BBA_00635( BBA_00635),BBA_00765( BBA_00765),BBA_00792( BBA_00792),BBA_00934( BBA_00934),BBA_00965( BBA_00965),BBA_01051( BBA_01051),BBA_01103( BBA_01103),BBA_01183( BBA_01183),BBA_01237( BBA_01237),BBA_01241( BBA_01241),BBA_01392( BBA_01392),BBA…	BBA_00067( BBA_00067),BBA_00097( BBA_00097),BBA_00212( BBA_00212),BBA_00305( BBA_00305),BBA_00541( BBA_00541),BBA_00626( BBA_00626),BBA_00655( BBA_00655),BBA_01119( BBA_01119),BBA_01147( BBA_01147),BBA_01184( BBA_01184),BBA_01657( BBA_01657),BBA_01840( BBA_01840),BBA_01923( BBA_01923),BBA_01995( BBA_01995),BBA_02033( BBA_02033),BBA_02068( BBA_02068),BBA_02182( BBA_02182),BBA_02335( BBA_02335),BBA…
MF	GO:0016787	hydrolase activity	86	39	125	1426	0.0006	0.0370588	BBA_00005( BBA_00005),BBA_00017( BBA_00017),BBA_00047( BBA_00047),BBA_00322( BBA_00322),BBA_00428( BBA_00428),BBA_00635( BBA_00635),BBA_01051( BBA_01051),BBA_01103( BBA_01103),BBA_01183( BBA_01183),BBA_01397( BBA_01397),BBA_01608( BBA_01608),BBA_01780( BBA_01780),BBA_01877( BBA_01877),BBA_02230( BBA_02230),BBA_02366( BBA_02366),BBA_02412( BBA_02412),BBA_02427( BBA_02427),BBA_02698( BBA_02698),BBA…	BBA_00626( BBA_00626),BBA_00655( BBA_00655),BBA_01657( BBA_01657),BBA_02033( BBA_02033),BBA_02068( BBA_02068),BBA_02182( BBA_02182),BBA_02482( BBA_02482),BBA_03031( BBA_03031),BBA_03213( BBA_03213),BBA_03356( BBA_03356),BBA_04032( BBA_04032),BBA_04066( BBA_04066),BBA_04997( BBA_04997),BBA_05114( BBA_05114),BBA_05555( BBA_05555),BBA_05612( BBA_05612),BBA_05879( BBA_05879),BBA_06522( BBA_06522),BBA…
BP	GO:0055114	oxidation-reduction process	69	27	96	862	2.8e-08	4.2e-06	BBA_00765( BBA_00765),BBA_00792( BBA_00792),BBA_00965( BBA_00965),BBA_01237( BBA_01237),BBA_01241( BBA_01241),BBA_01814( BBA_01814),BBA_02037( BBA_02037),BBA_02275( BBA_02275),BBA_02339( BBA_02339),BBA_02357( BBA_02357),BBA_02361( BBA_02361),BBA_02384( BBA_02384),BBA_02412( BBA_02412),BBA_02581( BBA_02581),BBA_02698( BBA_02698),BBA_03237( BBA_03237),BBA_03461( BBA_03461),BBA_03495( BBA_03495),BBA…	BBA_00067( BBA_00067),BBA_00097( BBA_00097),BBA_00212( BBA_00212),BBA_00305( BBA_00305),BBA_01184( BBA_01184),BBA_01840( BBA_01840),BBA_02335( BBA_02335),BBA_02490( BBA_02490),BBA_02769( BBA_02769),BBA_03458( BBA_03458),BBA_03471( BBA_03471),BBA_03477( BBA_03477),BBA_03934( BBA_03934),BBA_04825( BBA_04825),BBA_05291( BBA_05291),BBA_05685( BBA_05685),BBA_05689( BBA_05689),BBA_05741( BBA_05741),BBA…
MF	GO:0016491	oxidoreductase activity	69	27	96	832	3.4e-08	4.4625e-06	BBA_00765( BBA_00765),BBA_00792( BBA_00792),BBA_00965( BBA_00965),BBA_01237( BBA_01237),BBA_01241( BBA_01241),BBA_01814( BBA_01814),BBA_02037( BBA_02037),BBA_02275( BBA_02275),BBA_02339( BBA_02339),BBA_02357( BBA_02357),BBA_02361( BBA_02361),BBA_02384( BBA_02384),BBA_02412( BBA_02412),BBA_02581( BBA_02581),BBA_02698( BBA_02698),BBA_03237( BBA_03237),BBA_03461( BBA_03461),BBA_03495( BBA_03495),BBA…	BBA_00067( BBA_00067),BBA_00097( BBA_00097),BBA_00212( BBA_00212),BBA_00305( BBA_00305),BBA_01184( BBA_01184),BBA_01840( BBA_01840),BBA_02335( BBA_02335),BBA_02490( BBA_02490),BBA_02769( BBA_02769),BBA_03458( BBA_03458),BBA_03471( BBA_03471),BBA_03477( BBA_03477),BBA_03934( BBA_03934),BBA_04825( BBA_04825),BBA_05291( BBA_05291),BBA_05685( BBA_05685),BBA_05689( BBA_05689),BBA_05741( BBA_05741),BBA…
BP	GO:0055085	transmembrane transport	47	24	71	667	1.6e-05	0.00168	BBA_00005( BBA_00005),BBA_00017( BBA_00017),BBA_00449( BBA_00449),BBA_01103( BBA_01103),BBA_01314( BBA_01314),BBA_01397( BBA_01397),BBA_01693( BBA_01693),BBA_02114( BBA_02114),BBA_02215( BBA_02215),BBA_02426( BBA_02426),BBA_02429( BBA_02429),BBA_02451( BBA_02451),BBA_02762( BBA_02762),BBA_02834( BBA_02834),BBA_03030( BBA_03030),BBA_03445( BBA_03445),BBA_03577( BBA_03577),BBA_04205( BBA_04205),BBA…	BBA_00065( BBA_00065),BBA_00540( BBA_00540),BBA_01678( BBA_01678),BBA_01994( BBA_01994),BBA_02291( BBA_02291),BBA_02326( BBA_02326),BBA_02741( BBA_02741),BBA_02825( BBA_02825),BBA_03212( BBA_03212),BBA_03457( BBA_03457),BBA_03541( BBA_03541),BBA_04674( BBA_04674),BBA_04828( BBA_04828),BBA_05653( BBA_05653),BBA_06150( BBA_06150),BBA_06205( BBA_06205),BBA_06416( BBA_06416),BBA_06656( BBA_06656),BBA…
MF	GO:0048037	cofactor binding	28	9	37	316	0.00071	0.0414167	BBA_02361( BBA_02361),BBA_02412( BBA_02412),BBA_02453( BBA_02453),BBA_03237( BBA_03237),BBA_04025( BBA_04025),BBA_04553( BBA_04553),BBA_04613( BBA_04613),BBA_04627( BBA_04627),BBA_04838( BBA_04838),BBA_06267( BBA_06267),BBA_07421( BBA_07421),BBA_07553( BBA_07553),BBA_07692( BBA_07692),BBA_07938( BBA_07938),BBA_08393( BBA_08393),BBA_08608( BBA_08608),BBA_08660( BBA_08660),BBA_08745( BBA_08745),BBA…	BBA_00097( BBA_00097),BBA_01184( BBA_01184),BBA_03471( BBA_03471),BBA_05291( BBA_05291),BBA_05741( BBA_05741),BBA_06571( BBA_06571),BBA_06862( BBA_06862),BBA_08436( BBA_08436),BBA_08518( BBA_08518)
MF	GO:0004497	monooxygenase activity	25	10	35	142	8.6e-12	3.01e-09	BBA_00965( BBA_00965),BBA_01237( BBA_01237),BBA_02275( BBA_02275),BBA_02384( BBA_02384),BBA_02412( BBA_02412),BBA_02698( BBA_02698),BBA_04648( BBA_04648),BBA_05173( BBA_05173),BBA_05439( BBA_05439),BBA_06266( BBA_06266),BBA_06267( BBA_06267),BBA_07335( BBA_07335),BBA_07336( BBA_07336),BBA_07421( BBA_07421),BBA_07613( BBA_07613),BBA_07692( BBA_07692),BBA_07811( BBA_07811),BBA_07815( BBA_07815),BBA…	BBA_00067( BBA_00067),BBA_00305( BBA_00305),BBA_02335( BBA_02335),BBA_03477( BBA_03477),BBA_03934( BBA_03934),BBA_05291( BBA_05291),BBA_05685( BBA_05685),BBA_05741( BBA_05741),BBA_06862( BBA_06862),BBA_08436( BBA_08436)
MF	GO:0016705	oxidoreductase activity, acting on paired donors, with incorporation or reduction of molecular oxygen	24	9	33	129	1.2e-11	3.15e-09	BBA_00965( BBA_00965),BBA_01237( BBA_01237),BBA_02275( BBA_02275),BBA_02384( BBA_02384),BBA_02412( BBA_02412),BBA_02698( BBA_02698),BBA_04648( BBA_04648),BBA_05173( BBA_05173),BBA_05439( BBA_05439),BBA_06266( BBA_06266),BBA_06267( BBA_06267),BBA_07335( BBA_07335),BBA_07336( BBA_07336),BBA_07421( BBA_07421),BBA_07613( BBA_07613),BBA_07664( BBA_07664),BBA_07692( BBA_07692),BBA_07811( BBA_07811),BBA…	BBA_00305( BBA_00305),BBA_02335( BBA_02335),BBA_03477( BBA_03477),BBA_03934( BBA_03934),BBA_05291( BBA_05291),BBA_05685( BBA_05685),BBA_05741( BBA_05741),BBA_06353( BBA_06353),BBA_06862( BBA_06862)
MF	GO:0020037	heme binding	23	8	31	110	3.2e-12	1.68e-09	BBA_00792( BBA_00792),BBA_00965( BBA_00965),BBA_01237( BBA_01237),BBA_02275( BBA_02275),BBA_02384( BBA_02384),BBA_02698( BBA_02698),BBA_03237( BBA_03237),BBA_04648( BBA_04648),BBA_05173( BBA_05173),BBA_05439( BBA_05439),BBA_05635( BBA_05635),BBA_06266( BBA_06266),BBA_07335( BBA_07335),BBA_07336( BBA_07336),BBA_07613( BBA_07613),BBA_07664( BBA_07664),BBA_07811( BBA_07811),BBA_07815( BBA_07815),BBA…	BBA_00305( BBA_00305),BBA_02335( BBA_02335),BBA_03477( BBA_03477),BBA_03934( BBA_03934),BBA_05685( BBA_05685),BBA_06353( BBA_06353),BBA_06567( BBA_06567),BBA_07771( BBA_07771)
MF	GO:0046906	tetrapyrrole binding	23	8	31	110	3.2e-12	1.68e-09	BBA_00792( BBA_00792),BBA_00965( BBA_00965),BBA_01237( BBA_01237),BBA_02275( BBA_02275),BBA_02384( BBA_02384),BBA_02698( BBA_02698),BBA_03237( BBA_03237),BBA_04648( BBA_04648),BBA_05173( BBA_05173),BBA_05439( BBA_05439),BBA_05635( BBA_05635),BBA_06266( BBA_06266),BBA_07335( BBA_07335),BBA_07336( BBA_07336),BBA_07613( BBA_07613),BBA_07664( BBA_07664),BBA_07811( BBA_07811),BBA_07815( BBA_07815),BBA…	BBA_00305( BBA_00305),BBA_02335( BBA_02335),BBA_03477( BBA_03477),BBA_03934( BBA_03934),BBA_05685( BBA_05685),BBA_06353( BBA_06353),BBA_06567( BBA_06567),BBA_07771( BBA_07771)
MF	GO:0005506	iron ion binding	20	8	28	128	2e-08	3.5e-06	BBA_00965( BBA_00965),BBA_01237( BBA_01237),BBA_02275( BBA_02275),BBA_02384( BBA_02384),BBA_02581( BBA_02581),BBA_02698( BBA_02698),BBA_03495( BBA_03495),BBA_03729( BBA_03729),BBA_04648( BBA_04648),BBA_05173( BBA_05173),BBA_05439( BBA_05439),BBA_06266( BBA_06266),BBA_07335( BBA_07335),BBA_07336( BBA_07336),BBA_07613( BBA_07613),BBA_07811( BBA_07811),BBA_07815( BBA_07815),BBA_08662( BBA_08662),BBA…	BBA_00305( BBA_00305),BBA_01840( BBA_01840),BBA_02335( BBA_02335),BBA_03477( BBA_03477),BBA_03934( BBA_03934),BBA_05685( BBA_05685),BBA_05689( BBA_05689),BBA_06353( BBA_06353)
MF	GO:0050662	coenzyme binding	18	9	27	208	0.0008	0.0442105	BBA_02412( BBA_02412),BBA_02453( BBA_02453),BBA_03237( BBA_03237),BBA_04025( BBA_04025),BBA_04553( BBA_04553),BBA_06267( BBA_06267),BBA_07421( BBA_07421),BBA_07692( BBA_07692),BBA_07938( BBA_07938),BBA_08393( BBA_08393),BBA_08660( BBA_08660),BBA_08757( BBA_08757),BBA_08758( BBA_08758),BBA_09053( BBA_09053),BBA_09208( BBA_09208),BBA_09286( BBA_09286),BBA_09726( BBA_09726),BBA_10009( BBA_10009)	BBA_00097( BBA_00097),BBA_01184( BBA_01184),BBA_03471( BBA_03471),BBA_05291( BBA_05291),BBA_05741( BBA_05741),BBA_06571( BBA_06571),BBA_06862( BBA_06862),BBA_08436( BBA_08436),BBA_08518( BBA_08518)
MF	GO:0050660	flavin adenine dinucleotide binding	14	7	21	129	0.00014	0.0105	BBA_02412( BBA_02412),BBA_04025( BBA_04025),BBA_04553( BBA_04553),BBA_06267( BBA_06267),BBA_07421( BBA_07421),BBA_07692( BBA_07692),BBA_07938( BBA_07938),BBA_08393( BBA_08393),BBA_08660( BBA_08660),BBA_08757( BBA_08757),BBA_08758( BBA_08758),BBA_09208( BBA_09208),BBA_09286( BBA_09286),BBA_10009( BBA_10009)	BBA_01184( BBA_01184),BBA_03471( BBA_03471),BBA_05291( BBA_05291),BBA_05741( BBA_05741),BBA_06571( BBA_06571),BBA_06862( BBA_06862),BBA_08436( BBA_08436)
MF	GO:0004553	hydrolase activity, hydrolyzing O-glycosyl compounds	16	3	19	137	0.0022	0.11	BBA_00047( BBA_00047),BBA_01780( BBA_01780),BBA_01877( BBA_01877),BBA_02230( BBA_02230),BBA_03668( BBA_03668),BBA_03814( BBA_03814),BBA_04688( BBA_04688),BBA_05183( BBA_05183),BBA_05348( BBA_05348),BBA_05437( BBA_05437),BBA_05858( BBA_05858),BBA_07745( BBA_07745),BBA_08214( BBA_08214),BBA_08801( BBA_08801),BBA_09128( BBA_09128),BBA_09129( BBA_09129)	BBA_05612( BBA_05612),BBA_06800( BBA_06800),BBA_08242( BBA_08242)
MF	GO:0050661	NADP binding	8	3	11	37	2.2e-05	0.0021	BBA_02412( BBA_02412),BBA_03237( BBA_03237),BBA_06267( BBA_06267),BBA_07421( BBA_07421),BBA_07692( BBA_07692),BBA_07938( BBA_07938),BBA_09208( BBA_09208),BBA_09726( BBA_09726)	BBA_05291( BBA_05291),BBA_05741( BBA_05741),BBA_06862( BBA_06862)
BP	GO:0072330	monocarboxylic acid biosynthetic process	10	1	11	51	0.00038	0.0266	BBA_02581( BBA_02581),BBA_03495( BBA_03495),BBA_03729( BBA_03729),BBA_06886( BBA_06886),BBA_06887( BBA_06887),BBA_07550( BBA_07550),BBA_07664( BBA_07664),BBA_09151( BBA_09151),BBA_09419( BBA_09419),BBA_09769( BBA_09769)	BBA_01840( BBA_01840)
BP	GO:0006631	fatty acid metabolic process	9	2	11	53	0.00053	0.0347812	BBA_02581( BBA_02581),BBA_03495( BBA_03495),BBA_03729( BBA_03729),BBA_06886( BBA_06886),BBA_06887( BBA_06887),BBA_07664( BBA_07664),BBA_09151( BBA_09151),BBA_09419( BBA_09419),BBA_09769( BBA_09769)	BBA_00097( BBA_00097),BBA_01840( BBA_01840)
BP	GO:0006633	fatty acid biosynthetic process	9	1	10	36	7.3e-05	0.00589615	BBA_02581( BBA_02581),BBA_03495( BBA_03495),BBA_03729( BBA_03729),BBA_06886( BBA_06886),BBA_06887( BBA_06887),BBA_07664( BBA_07664),BBA_09151( BBA_09151),BBA_09419( BBA_09419),BBA_09769( BBA_09769)	BBA_01840( BBA_01840)
MF	GO:0004499	N,N-dimethylaniline monooxygenase activity	6	3	9	21	4.1e-06	0.000478333	BBA_02412( BBA_02412),BBA_06267( BBA_06267),BBA_07421( BBA_07421),BBA_07692( BBA_07692),BBA_07938( BBA_07938),BBA_09208( BBA_09208)	BBA_05291( BBA_05291),BBA_05741( BBA_05741),BBA_06862( BBA_06862)
MF	GO:0003964	RNA-directed DNA polymerase activity	4	3	7	28	0.00219	0.11	BBA_07667( BBA_07667),BBA_09548( BBA_09548),BBA_09609( BBA_09609),BBA_10100( BBA_10100)	BBA_07772( BBA_07772),BBA_09331( BBA_09331),BBA_09559( BBA_09559)

## Sheet: Table S4
Table S4 Lists of 178 up-regulated genes annotated in 37 different Funcat categories in ΔBbEaf6 versus WT.
Gene ID	Protein name	FunCat ID	FunCat description	FunCat main category	P value
BBA_00005	ABC transporter transmembrane region	1.2	secondary metabolism	Metabolism	3.94035e-16
BBA_00318	AMP-binding enzyme, putative	1.2	secondary metabolism	Metabolism	3.94035e-16
BBA_00614	Fasciclin domain-containing protein	1.2	secondary metabolism	Metabolism	3.94035e-16
BBA_00617	Ankyrin repeat protein	1.2	secondary metabolism	Metabolism	3.94035e-16
BBA_00635	Secretory lipase family protein	1.2	secondary metabolism	Metabolism	3.94035e-16
BBA_00934	Sterigmatocystin 8-O-methyltransferase	1.2	secondary metabolism	Metabolism	3.94035e-16
BBA_00965	Cytochrome P450 CYP52T1	1.2	secondary metabolism	Metabolism	3.94035e-16
BBA_01237	Cytochrome P450 CYP620C2	1.2	secondary metabolism	Metabolism	3.94035e-16
BBA_01397	ABC multidrug transporter, putative	1.2	secondary metabolism	Metabolism	3.94035e-16
BBA_01693	Major facilitator superfamily transporter	1.2	secondary metabolism	Metabolism	3.94035e-16
BBA_01814	Oxidoreductase, 2OG-Fe(II) oxygenase family	1.2	secondary metabolism	Metabolism	3.94035e-16
BBA_02215	Monocarboxylate transporter	1.2	secondary metabolism	Metabolism	3.94035e-16
BBA_02275	Cytochrome P450 CYP5202A1	1.2	secondary metabolism	Metabolism	3.94035e-16
BBA_02384	Cytochrome P450 CYP542B3	1.2	secondary metabolism	Metabolism	3.94035e-16
BBA_02412	Dimethylaniline monooxygenase	1.2	secondary metabolism	Metabolism	3.94035e-16
BBA_02426	Histidinol and sodium permease	1.2	secondary metabolism	Metabolism	3.94035e-16
BBA_02429	Alpha glucoside transporter	1.2	secondary metabolism	Metabolism	3.94035e-16
BBA_02452	Ferulic acid esterase (FaeA), putative	1.2	secondary metabolism	Metabolism	3.94035e-16
BBA_02698	Cytochrome P450 CYP5080B3	1.2	secondary metabolism	Metabolism	3.94035e-16
BBA_02762	Sugar transporter	1.2	secondary metabolism	Metabolism	3.94035e-16
BBA_03030	MFS multidrug transporter	1.2	secondary metabolism	Metabolism	3.94035e-16
BBA_03566	Transmembrane amino acid transporter	1.2	secondary metabolism	Metabolism	3.94035e-16
BBA_03671	Nonribosomal peptide synthase, putative	1.2	secondary metabolism	Metabolism	3.94035e-16
BBA_03824	CFEM domain-containing protein	1.2	secondary metabolism	Metabolism	3.94035e-16
BBA_03883	Phytase, putative	1.2	secondary metabolism	Metabolism	3.94035e-16
BBA_03901	Zinc finger protein 1	1.2	secondary metabolism	Metabolism	3.94035e-16
BBA_04025	Glucose oxidase	1.2	secondary metabolism	Metabolism	3.94035e-16
BBA_04648	Cytochrome P450 CYP5280A1P	1.2	secondary metabolism	Metabolism	3.94035e-16
BBA_04688	Glycosyl hydrolase family 76	1.2	secondary metabolism	Metabolism	3.94035e-16
BBA_04706	MFS multidrug resistance transporter	1.2	secondary metabolism	Metabolism	3.94035e-16
BBA_04838	1-aminocyclopropane-1-carboxylate synthase	1.2	secondary metabolism	Metabolism	3.94035e-16
BBA_04974	Aminotransferase family protein (LolT)	1.2	secondary metabolism	Metabolism	3.94035e-16
BBA_05173	Cytochrome P450 CYP52G6	1.2	secondary metabolism	Metabolism	3.94035e-16
BBA_05177	Enoyl reductase	1.2	secondary metabolism	Metabolism	3.94035e-16
BBA_05392	O-methyltransferase-like protein	1.2	secondary metabolism	Metabolism	3.94035e-16
BBA_05439	Cytochrome P450 CYP539B1	1.2	secondary metabolism	Metabolism	3.94035e-16
BBA_05551	Beta-lactamase-type transpeptidase	1.2	secondary metabolism	Metabolism	3.94035e-16
BBA_05616	Major facilitator superfamily transporter	1.2	secondary metabolism	Metabolism	3.94035e-16
BBA_05764	Major facilitator superfamily, general substrate transporter	1.2	secondary metabolism	Metabolism	3.94035e-16
BBA_05802	Ankyrin repeat protein	1.2	secondary metabolism	Metabolism	3.94035e-16
BBA_06070	ABC multidrug transporter	1.2	secondary metabolism	Metabolism	3.94035e-16
BBA_06267	Flavin-binding monooxygenase, putative	1.2	secondary metabolism	Metabolism	3.94035e-16
BBA_06339	Major facilitator superfamily transporter	1.2	secondary metabolism	Metabolism	3.94035e-16
BBA_06346	Oxaloacetate acetylhydrolase	1.2	secondary metabolism	Metabolism	3.94035e-16
BBA_06558	ABC transporter, putative	1.2	secondary metabolism	Metabolism	3.94035e-16
BBA_06578	Heterokaryon incompatibility protein	1.2	secondary metabolism	Metabolism	3.94035e-16
BBA_06867	Major facilitator superfamily transporter	1.2	secondary metabolism	Metabolism	3.94035e-16
BBA_06887	Fatty acid synthase subunit alpha	1.2	secondary metabolism	Metabolism	3.94035e-16
BBA_07031	MFS multidrug transporter	1.2	secondary metabolism	Metabolism	3.94035e-16
BBA_07074	Methyltransferase domain-containing protein	1.2	secondary metabolism	Metabolism	3.94035e-16
BBA_07289	Alpha/beta hydrolase, putative	1.2	secondary metabolism	Metabolism	3.94035e-16
BBA_07335	Cytochrome P450 CYP655C1	1.2	secondary metabolism	Metabolism	3.94035e-16
BBA_07336	Cytochrome P450 CYP623C1	1.2	secondary metabolism	Metabolism	3.94035e-16
BBA_07340	Monocarboxylate permease-like protein	1.2	secondary metabolism	Metabolism	3.94035e-16
BBA_07550	Phenylalanine ammonia-lyase (EC 4.3.1.24)	1.2	secondary metabolism	Metabolism	3.94035e-16
BBA_07551	ABC transporter, transmembrane domain, type 1	1.2	secondary metabolism	Metabolism	3.94035e-16
BBA_07593	Stress responsive A/B Barrel domain-containing protein	1.2	secondary metabolism	Metabolism	3.94035e-16
BBA_07613	Cytochrome P450 CYP684A2	1.2	secondary metabolism	Metabolism	3.94035e-16
BBA_07640	Tyrosinase-like protein	1.2	secondary metabolism	Metabolism	3.94035e-16
BBA_07692	Dimethylaniline monooxygenase 3	1.2	secondary metabolism	Metabolism	3.94035e-16
BBA_07748	ABC transporter	1.2	secondary metabolism	Metabolism	3.94035e-16
BBA_07815	Cytochrome P450 CYP504B10	1.2	secondary metabolism	Metabolism	3.94035e-16
BBA_07851	Uncharacterized protein	1.2	secondary metabolism	Metabolism	3.94035e-16
BBA_07938	Flavin-binding monooxygenase-like family protein	1.2	secondary metabolism	Metabolism	3.94035e-16
BBA_08180	MFS multidrug resistance transporter, putative	1.2	secondary metabolism	Metabolism	3.94035e-16
BBA_08221	4-coumarate-CoA ligase	1.2	secondary metabolism	Metabolism	3.94035e-16
BBA_08222	Nonribosomal peptide synthase, putative	1.2	secondary metabolism	Metabolism	3.94035e-16
BBA_08224	Uncharacterized protein	1.2	secondary metabolism	Metabolism	3.94035e-16
BBA_08249	2OG-Fe(II) oxygenase superfamily protein	1.2	secondary metabolism	Metabolism	3.94035e-16
BBA_08393	FAD binding domain-containing protein	1.2	secondary metabolism	Metabolism	3.94035e-16
BBA_08402	Monooxygenase-like protein	1.2	secondary metabolism	Metabolism	3.94035e-16
BBA_08522	MFS transporter, putative	1.2	secondary metabolism	Metabolism	3.94035e-16
BBA_08523	Fungal specific transcription factor domain protein	1.2	secondary metabolism	Metabolism	3.94035e-16
BBA_08660	FAD linked oxidase domain-containing protein	1.2	secondary metabolism	Metabolism	3.94035e-16
BBA_08662	Cytochrome P450 CYP561D2P	1.2	secondary metabolism	Metabolism	3.94035e-16
BBA_08743	Sarcosine oxidase	1.2	secondary metabolism	Metabolism	3.94035e-16
BBA_08758	FAD dependent oxidoreductase	1.2	secondary metabolism	Metabolism	3.94035e-16
BBA_09019	Phytanoyl-CoA dioxygenase	1.2	secondary metabolism	Metabolism	3.94035e-16
BBA_09123	Multidrug resistance protein MDR, putative	1.2	secondary metabolism	Metabolism	3.94035e-16
BBA_09174	Cell surface protein	1.2	secondary metabolism	Metabolism	3.94035e-16
BBA_09298	Zn(II)2Cys6 transcription factor	1.2	secondary metabolism	Metabolism	3.94035e-16
BBA_09393	Sugar transport protein	1.2	secondary metabolism	Metabolism	3.94035e-16
BBA_09628	C6 zinc finger domain-containing protein	1.2	secondary metabolism	Metabolism	3.94035e-16
BBA_09701	Amidinotransferase family protein	1.2	secondary metabolism	Metabolism	3.94035e-16
BBA_09726	2-dehydropantoate 2-reductase, putative	1.2	secondary metabolism	Metabolism	3.94035e-16
BBA_09744	O-methyltransferase-like protein	1.2	secondary metabolism	Metabolism	3.94035e-16
BBA_10010	Cytochrome P450 CYP542B2	1.2	secondary metabolism	Metabolism	3.94035e-16
BBA_10070	Kynurenine 3-monooxygenase	1.2	secondary metabolism	Metabolism	3.94035e-16
BBA_00005	ABC transporter transmembrane region	20.03.25	ABC transporters	Cellular transport, transport facilitation and transport routes	4.89291e-05
BBA_00017	ABC transporter	20.03.25	ABC transporters	Cellular transport, transport facilitation and transport routes	4.89291e-05
BBA_01103	ABC transporter	20.03.25	ABC transporters	Cellular transport, transport facilitation and transport routes	4.89291e-05
BBA_01397	ABC multidrug transporter, putative	20.03.25	ABC transporters	Cellular transport, transport facilitation and transport routes	4.89291e-05
BBA_02366	ATP-binding cassette sub-family A member 9	20.03.25	ABC transporters	Cellular transport, transport facilitation and transport routes	4.89291e-05
BBA_02815	ABC transporter	20.03.25	ABC transporters	Cellular transport, transport facilitation and transport routes	4.89291e-05
BBA_03577	ABC multidrug transporter	20.03.25	ABC transporters	Cellular transport, transport facilitation and transport routes	4.89291e-05
BBA_05764	Major facilitator superfamily, general substrate transporter	20.03.25	ABC transporters	Cellular transport, transport facilitation and transport routes	4.89291e-05
BBA_06070	ABC multidrug transporter	20.03.25	ABC transporters	Cellular transport, transport facilitation and transport routes	4.89291e-05
BBA_06558	ABC transporter, putative	20.03.25	ABC transporters	Cellular transport, transport facilitation and transport routes	4.89291e-05
BBA_07031	MFS multidrug transporter	20.03.25	ABC transporters	Cellular transport, transport facilitation and transport routes	4.89291e-05
BBA_07551	ABC transporter, transmembrane domain, type 1	20.03.25	ABC transporters	Cellular transport, transport facilitation and transport routes	4.89291e-05
BBA_07748	ABC transporter	20.03.25	ABC transporters	Cellular transport, transport facilitation and transport routes	4.89291e-05
BBA_07810	ABC transporter	20.03.25	ABC transporters	Cellular transport, transport facilitation and transport routes	4.89291e-05
BBA_08787	ATP-binding cassette sub-family G member 5	20.03.25	ABC transporters	Cellular transport, transport facilitation and transport routes	4.89291e-05
BBA_09123	Multidrug resistance protein MDR, putative	20.03.25	ABC transporters	Cellular transport, transport facilitation and transport routes	4.89291e-05
BBA_00005	ABC transporter transmembrane region	20.01.27	drug/toxin transport	Cellular transport, transport facilitation and transport routes	0.00018246
BBA_00017	ABC transporter	20.01.27	drug/toxin transport	Cellular transport, transport facilitation and transport routes	0.00018246
BBA_01103	ABC transporter	20.01.27	drug/toxin transport	Cellular transport, transport facilitation and transport routes	0.00018246
BBA_01397	ABC multidrug transporter, putative	20.01.27	drug/toxin transport	Cellular transport, transport facilitation and transport routes	0.00018246
BBA_01693	Major facilitator superfamily transporter	20.01.27	drug/toxin transport	Cellular transport, transport facilitation and transport routes	0.00018246
BBA_02426	Histidinol and sodium permease	20.01.27	drug/toxin transport	Cellular transport, transport facilitation and transport routes	0.00018246
BBA_03030	MFS multidrug transporter	20.01.27	drug/toxin transport	Cellular transport, transport facilitation and transport routes	0.00018246
BBA_03577	ABC multidrug transporter	20.01.27	drug/toxin transport	Cellular transport, transport facilitation and transport routes	0.00018246
BBA_04706	MFS multidrug resistance transporter	20.01.27	drug/toxin transport	Cellular transport, transport facilitation and transport routes	0.00018246
BBA_05616	Major facilitator superfamily transporter	20.01.27	drug/toxin transport	Cellular transport, transport facilitation and transport routes	0.00018246
BBA_05764	Major facilitator superfamily, general substrate transporter	20.01.27	drug/toxin transport	Cellular transport, transport facilitation and transport routes	0.00018246
BBA_05833	Major facilitator superfamily transporter	20.01.27	drug/toxin transport	Cellular transport, transport facilitation and transport routes	0.00018246
BBA_06867	Major facilitator superfamily transporter	20.01.27	drug/toxin transport	Cellular transport, transport facilitation and transport routes	0.00018246
BBA_07031	MFS multidrug transporter	20.01.27	drug/toxin transport	Cellular transport, transport facilitation and transport routes	0.00018246
BBA_07810	ABC transporter	20.01.27	drug/toxin transport	Cellular transport, transport facilitation and transport routes	0.00018246
BBA_08180	MFS multidrug resistance transporter, putative	20.01.27	drug/toxin transport	Cellular transport, transport facilitation and transport routes	0.00018246
BBA_08522	MFS transporter, putative	20.01.27	drug/toxin transport	Cellular transport, transport facilitation and transport routes	0.00018246
BBA_09372	Major facilitator superfamily transporter	20.01.27	drug/toxin transport	Cellular transport, transport facilitation and transport routes	0.00018246
BBA_00965	Cytochrome P450 CYP52T1	01.20.05.03	metabolism of alkanes, alkenes, alkanals, alkanols	Metabolism	0.000211859
BBA_02275	Cytochrome P450 CYP5202A1	01.20.05.03	metabolism of alkanes, alkenes, alkanals, alkanols	Metabolism	0.000211859
BBA_05173	Cytochrome P450 CYP52G6	01.20.05.03	metabolism of alkanes, alkenes, alkanals, alkanols	Metabolism	0.000211859
BBA_05439	Cytochrome P450 CYP539B1	01.20.05.03	metabolism of alkanes, alkenes, alkanals, alkanols	Metabolism	0.000211859
BBA_07335	Cytochrome P450 CYP655C1	01.20.05.03	metabolism of alkanes, alkenes, alkanals, alkanols	Metabolism	0.000211859
BBA_00005	ABC transporter transmembrane region	32.07.05	detoxification by export	Cell rescue, defense and virulence	0.000217956
BBA_01103	ABC transporter	32.07.05	detoxification by export	Cell rescue, defense and virulence	0.000217956
BBA_01397	ABC multidrug transporter, putative	32.07.05	detoxification by export	Cell rescue, defense and virulence	0.000217956
BBA_01693	Major facilitator superfamily transporter	32.07.05	detoxification by export	Cell rescue, defense and virulence	0.000217956
BBA_02426	Histidinol and sodium permease	32.07.05	detoxification by export	Cell rescue, defense and virulence	0.000217956
BBA_03030	MFS multidrug transporter	32.07.05	detoxification by export	Cell rescue, defense and virulence	0.000217956
BBA_04706	MFS multidrug resistance transporter	32.07.05	detoxification by export	Cell rescue, defense and virulence	0.000217956
BBA_05616	Major facilitator superfamily transporter	32.07.05	detoxification by export	Cell rescue, defense and virulence	0.000217956
BBA_05764	Major facilitator superfamily, general substrate transporter	32.07.05	detoxification by export	Cell rescue, defense and virulence	0.000217956
BBA_05833	Major facilitator superfamily transporter	32.07.05	detoxification by export	Cell rescue, defense and virulence	0.000217956
BBA_06867	Major facilitator superfamily transporter	32.07.05	detoxification by export	Cell rescue, defense and virulence	0.000217956
BBA_07031	MFS multidrug transporter	32.07.05	detoxification by export	Cell rescue, defense and virulence	0.000217956
BBA_08180	MFS multidrug resistance transporter, putative	32.07.05	detoxification by export	Cell rescue, defense and virulence	0.000217956
BBA_08522	MFS transporter, putative	32.07.05	detoxification by export	Cell rescue, defense and virulence	0.000217956
BBA_09372	Major facilitator superfamily transporter	32.07.05	detoxification by export	Cell rescue, defense and virulence	0.000217956
BBA_02275	Cytochrome P450 CYP5202A1	32.07.01	detoxification involving cytochrome P450	Cell rescue, defense and virulence	0.000719952
BBA_02384	Cytochrome P450 CYP542B3	32.07.01	detoxification involving cytochrome P450	Cell rescue, defense and virulence	0.000719952
BBA_02698	Cytochrome P450 CYP5080B3	32.07.01	detoxification involving cytochrome P450	Cell rescue, defense and virulence	0.000719952
BBA_04648	Cytochrome P450 CYP5280A1P	32.07.01	detoxification involving cytochrome P450	Cell rescue, defense and virulence	0.000719952
BBA_06266	Cytochrome P450 CYP570H1	32.07.01	detoxification involving cytochrome P450	Cell rescue, defense and virulence	0.000719952
BBA_07336	Cytochrome P450 CYP623C1	32.07.01	detoxification involving cytochrome P450	Cell rescue, defense and virulence	0.000719952
BBA_07613	Cytochrome P450 CYP684A2	32.07.01	detoxification involving cytochrome P450	Cell rescue, defense and virulence	0.000719952
BBA_07811	Cytochrome P450 CYP5099A1	32.07.01	detoxification involving cytochrome P450	Cell rescue, defense and virulence	0.000719952
BBA_10010	Cytochrome P450 CYP542B2	32.07.01	detoxification involving cytochrome P450	Cell rescue, defense and virulence	0.000719952
BBA_00792	Beta-1, 3 exoglucanase	32.07	detoxification	Cell rescue, defense and virulence	0.000753996
BBA_00908	RTA1 like protein	32.07	detoxification	Cell rescue, defense and virulence	0.000753996
BBA_01103	ABC transporter	32.07	detoxification	Cell rescue, defense and virulence	0.000753996
BBA_01237	Cytochrome P450 CYP620C2	32.07	detoxification	Cell rescue, defense and virulence	0.000753996
BBA_02412	Dimethylaniline monooxygenase	32.07	detoxification	Cell rescue, defense and virulence	0.000753996
BBA_02426	Histidinol and sodium permease	32.07	detoxification	Cell rescue, defense and virulence	0.000753996
BBA_04706	MFS multidrug resistance transporter	32.07	detoxification	Cell rescue, defense and virulence	0.000753996
BBA_05616	Major facilitator superfamily transporter	32.07	detoxification	Cell rescue, defense and virulence	0.000753996
BBA_05635	Nitrite reductase	32.07	detoxification	Cell rescue, defense and virulence	0.000753996
BBA_05833	Major facilitator superfamily transporter	32.07	detoxification	Cell rescue, defense and virulence	0.000753996
BBA_06070	ABC multidrug transporter	32.07	detoxification	Cell rescue, defense and virulence	0.000753996
BBA_06266	Cytochrome P450 CYP570H1	32.07	detoxification	Cell rescue, defense and virulence	0.000753996
BBA_06548	Transient receptor potential (TRP) ion channel	32.07	detoxification	Cell rescue, defense and virulence	0.000753996
BBA_07421	Flavin-binding monooxygenase-like family protein	32.07	detoxification	Cell rescue, defense and virulence	0.000753996
BBA_07748	ABC transporter	32.07	detoxification	Cell rescue, defense and virulence	0.000753996
BBA_07938	Flavin-binding monooxygenase-like family protein	32.07	detoxification	Cell rescue, defense and virulence	0.000753996
BBA_08024	Heme peroxidase	32.07	detoxification	Cell rescue, defense and virulence	0.000753996
BBA_08180	MFS multidrug resistance transporter, putative	32.07	detoxification	Cell rescue, defense and virulence	0.000753996
BBA_09372	Major facilitator superfamily transporter	32.07	detoxification	Cell rescue, defense and virulence	0.000753996
BBA_00765	NADPH oxidase	16.21.01	heme binding	Protein with binding function or cofactor requirement (structural or analytic)	0.000828975
BBA_00965	Cytochrome P450 CYP52T1	16.21.01	heme binding	Protein with binding function or cofactor requirement (structural or analytic)	0.000828975
BBA_01237	Cytochrome P450 CYP620C2	16.21.01	heme binding	Protein with binding function or cofactor requirement (structural or analytic)	0.000828975
BBA_02275	Cytochrome P450 CYP5202A1	16.21.01	heme binding	Protein with binding function or cofactor requirement (structural or analytic)	0.000828975
BBA_03461	Fatty acid desaturase	16.21.01	heme binding	Protein with binding function or cofactor requirement (structural or analytic)	0.000828975
BBA_07335	Cytochrome P450 CYP655C1	16.21.01	heme binding	Protein with binding function or cofactor requirement (structural or analytic)	0.000828975
BBA_07336	Cytochrome P450 CYP623C1	16.21.01	heme binding	Protein with binding function or cofactor requirement (structural or analytic)	0.000828975
BBA_07811	Cytochrome P450 CYP5099A1	16.21.01	heme binding	Protein with binding function or cofactor requirement (structural or analytic)	0.000828975
BBA_09225	Indoleamine 2,3-dioxygenase family protein	16.21.01	heme binding	Protein with binding function or cofactor requirement (structural or analytic)	0.000828975
BBA_00318	AMP-binding enzyme, putative	01.20.35.01	metabolism of phenylpropanoids	Metabolism	0.000863049
BBA_04061	Tyrosinase 2	01.20.35.01	metabolism of phenylpropanoids	Metabolism	0.000863049
BBA_07550	Phenylalanine ammonia-lyase (EC 4.3.1.24)	01.20.35.01	metabolism of phenylpropanoids	Metabolism	0.000863049
BBA_07640	Tyrosinase-like protein	01.20.35.01	metabolism of phenylpropanoids	Metabolism	0.000863049
BBA_07815	Cytochrome P450 CYP504B10	01.20.35.01	metabolism of phenylpropanoids	Metabolism	0.000863049
BBA_08221	4-coumarate-CoA ligase	01.20.35.01	metabolism of phenylpropanoids	Metabolism	0.000863049
BBA_00047	Cel5b-like protein	32.10.07	degradation / modification of foreign (exogenous) polysaccharides	Cell rescue, defense and virulence	0.000871567
BBA_00792	Beta-1, 3 exoglucanase	32.10.07	degradation / modification of foreign (exogenous) polysaccharides	Cell rescue, defense and virulence	0.000871567
BBA_05929	WSC domain-containing protein	32.10.07	degradation / modification of foreign (exogenous) polysaccharides	Cell rescue, defense and virulence	0.000871567
BBA_07146	LysM domain-containing protein	32.10.07	degradation / modification of foreign (exogenous) polysaccharides	Cell rescue, defense and virulence	0.000871567
BBA_09468	WSC domain-containing protein	32.10.07	degradation / modification of foreign (exogenous) polysaccharides	Cell rescue, defense and virulence	0.000871567
BBA_00792	Beta-1, 3 exoglucanase	01.05.03	polysaccharide metabolism	Metabolism	0.00130811
BBA_01392	Glycosyltransferase family 2	01.05.03	polysaccharide metabolism	Metabolism	0.00130811
BBA_01877	Alpha-glucosidase b	01.05.03	polysaccharide metabolism	Metabolism	0.00130811
BBA_02230	Chitinase-like protein	01.05.03	polysaccharide metabolism	Metabolism	0.00130811
BBA_03990	Beta-1,3-glucanosyltransferase	01.05.03	polysaccharide metabolism	Metabolism	0.00130811
BBA_05183	Cel3e-like protein	01.05.03	polysaccharide metabolism	Metabolism	0.00130811
BBA_05348	Beta-1,3-glucan-binding protein	01.05.03	polysaccharide metabolism	Metabolism	0.00130811
BBA_05437	Glycoside hydrolase family 2	01.05.03	polysaccharide metabolism	Metabolism	0.00130811
BBA_05858	Glycosyl hydrolase family 47 protein	01.05.03	polysaccharide metabolism	Metabolism	0.00130811
BBA_05929	WSC domain-containing protein	01.05.03	polysaccharide metabolism	Metabolism	0.00130811
BBA_07146	LysM domain-containing protein	01.05.03	polysaccharide metabolism	Metabolism	0.00130811
BBA_07534	Uncharacterized protein	01.05.03	polysaccharide metabolism	Metabolism	0.00130811
BBA_07745	Glycoside hydrolase, catalytic core	01.05.03	polysaccharide metabolism	Metabolism	0.00130811
BBA_08621	Axe2-like protein	01.05.03	polysaccharide metabolism	Metabolism	0.00130811
BBA_08801	Beta-1,6-glucanase	01.05.03	polysaccharide metabolism	Metabolism	0.00130811
BBA_09129	Glycoside hydrolase, family 47	01.05.03	polysaccharide metabolism	Metabolism	0.00130811
BBA_09468	WSC domain-containing protein	01.05.03	polysaccharide metabolism	Metabolism	0.00130811
BBA_10115	Endo alpha-1,4 polygalactosaminidase	01.05.03	polysaccharide metabolism	Metabolism	0.00130811
BBA_00318	AMP-binding enzyme, putative	01.01.09.04.02	degradation of phenylalanine	Metabolism	0.00197481
BBA_02698	Cytochrome P450 CYP5080B3	01.01.09.04.02	degradation of phenylalanine	Metabolism	0.00197481
BBA_04648	Cytochrome P450 CYP5280A1P	01.01.09.04.02	degradation of phenylalanine	Metabolism	0.00197481
BBA_07613	Cytochrome P450 CYP684A2	01.01.09.04.02	degradation of phenylalanine	Metabolism	0.00197481
BBA_08221	4-coumarate-CoA ligase	01.01.09.04.02	degradation of phenylalanine	Metabolism	0.00197481
BBA_09661	Homogentisate 1,2-dioxygenase	01.01.09.04.02	degradation of phenylalanine	Metabolism	0.00197481
BBA_02037	Multicopper oxidase	01.05.11.07.01	aerobic aromate catabolism	Metabolism	0.00271692
BBA_02412	Dimethylaniline monooxygenase	01.05.11.07.01	aerobic aromate catabolism	Metabolism	0.00271692
BBA_04576	Multicopper oxidase	01.05.11.07.01	aerobic aromate catabolism	Metabolism	0.00271692
BBA_06267	Flavin-binding monooxygenase, putative	01.05.11.07.01	aerobic aromate catabolism	Metabolism	0.00271692
BBA_08183	Laccase 2	01.05.11.07.01	aerobic aromate catabolism	Metabolism	0.00271692
BBA_08402	Monooxygenase-like protein	01.05.11.07.01	aerobic aromate catabolism	Metabolism	0.00271692
BBA_09286	Oxygenase-like protein	01.05.11.07.01	aerobic aromate catabolism	Metabolism	0.00271692
BBA_01104	Polysaccharide export protein	32.05.05	virulence, disease factors	Cell rescue, defense and virulence	0.00408191
BBA_01608	Acid proteinase PEPI	32.05.05	virulence, disease factors	Cell rescue, defense and virulence	0.00408191
BBA_02701	Asp-hemolysin	32.05.05	virulence, disease factors	Cell rescue, defense and virulence	0.00408191
BBA_03824	CFEM domain-containing protein	32.05.05	virulence, disease factors	Cell rescue, defense and virulence	0.00408191
BBA_05308	Acyltransferase-like protein	32.05.05	virulence, disease factors	Cell rescue, defense and virulence	0.00408191
BBA_06341	CFEM domain-containing protein	32.05.05	virulence, disease factors	Cell rescue, defense and virulence	0.00408191
BBA_07146	LysM domain-containing protein	32.05.05	virulence, disease factors	Cell rescue, defense and virulence	0.00408191
BBA_07783	CFEM domain-containing protein	32.05.05	virulence, disease factors	Cell rescue, defense and virulence	0.00408191
BBA_08219	Polyketide synthase, putative	32.05.05	virulence, disease factors	Cell rescue, defense and virulence	0.00408191
BBA_08734	Cyanide hydratase	32.05.05	virulence, disease factors	Cell rescue, defense and virulence	0.00408191
BBA_01397	ABC multidrug transporter, putative	34.11.03	chemoperception and response	Interaction with the environment	0.00436874
BBA_02366	ATP-binding cassette sub-family A member 9	34.11.03	chemoperception and response	Interaction with the environment	0.00436874
BBA_02815	ABC transporter	34.11.03	chemoperception and response	Interaction with the environment	0.00436874
BBA_06070	ABC multidrug transporter	34.11.03	chemoperception and response	Interaction with the environment	0.00436874
BBA_07748	ABC transporter	34.11.03	chemoperception and response	Interaction with the environment	0.00436874
BBA_07938	Flavin-binding monooxygenase-like family protein	34.11.03	chemoperception and response	Interaction with the environment	0.00436874
BBA_09372	Major facilitator superfamily transporter	34.11.03	chemoperception and response	Interaction with the environment	0.00436874
BBA_10041	Hemolysin-III family protein	34.11.03	chemoperception and response	Interaction with the environment	0.00436874
BBA_03643	Beta-lactamase, putative	42.27	extracellular / secretion proteins	Biogenesis of cellular components	0.00654081
BBA_07146	LysM domain-containing protein	42.27	extracellular / secretion proteins	Biogenesis of cellular components	0.00654081
BBA_07534	Uncharacterized protein	42.27	extracellular / secretion proteins	Biogenesis of cellular components	0.00654081
BBA_07559	Putative aspartate protease	42.27	extracellular / secretion proteins	Biogenesis of cellular components	0.00654081
BBA_08844	Eukaryotic aspartyl protease	42.27	extracellular / secretion proteins	Biogenesis of cellular components	0.00654081
BBA_02185	Phosphatidylserine decarboxylase-like protein	01.20.19	metabolism of secondary products derived from glycine, L-serine and L-alanine	Metabolism	0.00705118
BBA_07588	Beta-eliminating lyase	01.20.19	metabolism of secondary products derived from glycine, L-serine and L-alanine	Metabolism	0.00705118
BBA_07814	Phosphatidylserine decarboxylase family protein	01.20.19	metabolism of secondary products derived from glycine, L-serine and L-alanine	Metabolism	0.00705118
BBA_00792	Beta-1, 3 exoglucanase	01.25.01	extracellular polysaccharide degradation	Metabolism	0.00876684
BBA_05929	WSC domain-containing protein	01.25.01	extracellular polysaccharide degradation	Metabolism	0.00876684
BBA_07146	LysM domain-containing protein	01.25.01	extracellular polysaccharide degradation	Metabolism	0.00876684
BBA_09468	WSC domain-containing protein	01.25.01	extracellular polysaccharide degradation	Metabolism	0.00876684
BBA_00318	AMP-binding enzyme, putative	01.01.09.04.01	biosynthesis of phenylalanine	Metabolism	0.00904956
BBA_02698	Cytochrome P450 CYP5080B3	01.01.09.04.01	biosynthesis of phenylalanine	Metabolism	0.00904956
BBA_04648	Cytochrome P450 CYP5280A1P	01.01.09.04.01	biosynthesis of phenylalanine	Metabolism	0.00904956
BBA_07613	Cytochrome P450 CYP684A2	01.01.09.04.01	biosynthesis of phenylalanine	Metabolism	0.00904956
BBA_08221	4-coumarate-CoA ligase	01.01.09.04.01	biosynthesis of phenylalanine	Metabolism	0.00904956
BBA_02037	Multicopper oxidase	01.25.09	extracellular lignin degradation	Metabolism	0.00972548
BBA_04576	Multicopper oxidase	01.25.09	extracellular lignin degradation	Metabolism	0.00972548
BBA_08183	Laccase 2	01.25.09	extracellular lignin degradation	Metabolism	0.00972548
BBA_04706	MFS multidrug resistance transporter	20.03.02.03.01	proton driven antiporter	Cellular transport, transport facilitation and transport routes	0.0103402
BBA_05616	Major facilitator superfamily transporter	20.03.02.03.01	proton driven antiporter	Cellular transport, transport facilitation and transport routes	0.0103402
BBA_06867	Major facilitator superfamily transporter	20.03.02.03.01	proton driven antiporter	Cellular transport, transport facilitation and transport routes	0.0103402
BBA_08522	MFS transporter, putative	20.03.02.03.01	proton driven antiporter	Cellular transport, transport facilitation and transport routes	0.0103402
BBA_09372	Major facilitator superfamily transporter	20.03.02.03.01	proton driven antiporter	Cellular transport, transport facilitation and transport routes	0.0103402
BBA_09844	Vacuolar calcium ion transporter /H(+) exchanger	20.03.02.03.01	proton driven antiporter	Cellular transport, transport facilitation and transport routes	0.0103402
BBA_01314	Peptide transporter MTD1	20.01.09	peptide transport	Cellular transport, transport facilitation and transport routes	0.0139471
BBA_02451	Oligopeptide transporter	20.01.09	peptide transport	Cellular transport, transport facilitation and transport routes	0.0139471
BBA_06273	OPT oligopeptide transporter	20.01.09	peptide transport	Cellular transport, transport facilitation and transport routes	0.0139471
BBA_06420	Oligopeptide transporter	20.01.09	peptide transport	Cellular transport, transport facilitation and transport routes	0.0139471
BBA_08308	OPT oligopeptide transporter	20.01.09	peptide transport	Cellular transport, transport facilitation and transport routes	0.0139471
BBA_02037	Multicopper oxidase	01.20.35.01.01	metabolism of melanins	Metabolism	0.0153453
BBA_04061	Tyrosinase 2	01.20.35.01.01	metabolism of melanins	Metabolism	0.0153453
BBA_04576	Multicopper oxidase	01.20.35.01.01	metabolism of melanins	Metabolism	0.0153453
BBA_07640	Tyrosinase-like protein	01.20.35.01.01	metabolism of melanins	Metabolism	0.0153453
BBA_00017	ABC transporter	20.01.03	C-compound and carbohydrate transport	Cellular transport, transport facilitation and transport routes	0.0176945
BBA_01397	ABC multidrug transporter, putative	20.01.03	C-compound and carbohydrate transport	Cellular transport, transport facilitation and transport routes	0.0176945
BBA_02215	Monocarboxylate transporter	20.01.03	C-compound and carbohydrate transport	Cellular transport, transport facilitation and transport routes	0.0176945
BBA_02429	Alpha glucoside transporter	20.01.03	C-compound and carbohydrate transport	Cellular transport, transport facilitation and transport routes	0.0176945
BBA_02762	Sugar transporter	20.01.03	C-compound and carbohydrate transport	Cellular transport, transport facilitation and transport routes	0.0176945
BBA_03577	ABC multidrug transporter	20.01.03	C-compound and carbohydrate transport	Cellular transport, transport facilitation and transport routes	0.0176945
BBA_04205	Major facilitator superfamily transporter	20.01.03	C-compound and carbohydrate transport	Cellular transport, transport facilitation and transport routes	0.0176945
BBA_04647	H(+)-myo-inositol cotransporter	20.01.03	C-compound and carbohydrate transport	Cellular transport, transport facilitation and transport routes	0.0176945
BBA_04973	MFS transporter	20.01.03	C-compound and carbohydrate transport	Cellular transport, transport facilitation and transport routes	0.0176945
BBA_06336	Hexose transporter-like protein	20.01.03	C-compound and carbohydrate transport	Cellular transport, transport facilitation and transport routes	0.0176945
BBA_06339	Major facilitator superfamily transporter	20.01.03	C-compound and carbohydrate transport	Cellular transport, transport facilitation and transport routes	0.0176945
BBA_07340	Monocarboxylate permease-like protein	20.01.03	C-compound and carbohydrate transport	Cellular transport, transport facilitation and transport routes	0.0176945
BBA_07554	MFS quinate transporter QutD	20.01.03	C-compound and carbohydrate transport	Cellular transport, transport facilitation and transport routes	0.0176945
BBA_07810	ABC transporter	20.01.03	C-compound and carbohydrate transport	Cellular transport, transport facilitation and transport routes	0.0176945
BBA_07816	Major facilitator superfamily transporter	20.01.03	C-compound and carbohydrate transport	Cellular transport, transport facilitation and transport routes	0.0176945
BBA_09393	Sugar transport protein	20.01.03	C-compound and carbohydrate transport	Cellular transport, transport facilitation and transport routes	0.0176945
BBA_00965	Cytochrome P450 CYP52T1	2.45	energy conversion and regeneration	Energy	0.0180496
BBA_02275	Cytochrome P450 CYP5202A1	2.45	energy conversion and regeneration	Energy	0.0180496
BBA_05173	Cytochrome P450 CYP52G6	2.45	energy conversion and regeneration	Energy	0.0180496
BBA_05439	Cytochrome P450 CYP539B1	2.45	energy conversion and regeneration	Energy	0.0180496
BBA_07335	Cytochrome P450 CYP655C1	2.45	energy conversion and regeneration	Energy	0.0180496
BBA_02630	Bassianolide nonribosomal peptide synthetase	32.05	disease, virulence and defense	Cell rescue, defense and virulence	0.0184176
BBA_03824	CFEM domain-containing protein	32.05	disease, virulence and defense	Cell rescue, defense and virulence	0.0184176
BBA_05308	Acyltransferase-like protein	32.05	disease, virulence and defense	Cell rescue, defense and virulence	0.0184176
BBA_06341	CFEM domain-containing protein	32.05	disease, virulence and defense	Cell rescue, defense and virulence	0.0184176
BBA_07783	CFEM domain-containing protein	32.05	disease, virulence and defense	Cell rescue, defense and virulence	0.0184176
BBA_08723	Epl1 protein	32.05	disease, virulence and defense	Cell rescue, defense and virulence	0.0184176
BBA_09225	Indoleamine 2,3-dioxygenase family protein	32.05	disease, virulence and defense	Cell rescue, defense and virulence	0.0184176
BBA_02366	ATP-binding cassette sub-family A member 9	34.01.07	cholesterol homeostasis	Interaction with the environment	0.0201627
BBA_02815	ABC transporter	34.01.07	cholesterol homeostasis	Interaction with the environment	0.0201627
BBA_01241	2-deoxy-D-gluconate 3-dehydrogenase	01.06.05	fatty acid metabolism	Metabolism	0.021508
BBA_03461	Fatty acid desaturase	01.06.05	fatty acid metabolism	Metabolism	0.021508
BBA_06886	Acyl transferase domain-containing protein	01.06.05	fatty acid metabolism	Metabolism	0.021508
BBA_06887	Fatty acid synthase subunit alpha	01.06.05	fatty acid metabolism	Metabolism	0.021508
BBA_07664	Stearoyl-CoA desaturase	01.06.05	fatty acid metabolism	Metabolism	0.021508
BBA_07811	Cytochrome P450 CYP5099A1	01.06.05	fatty acid metabolism	Metabolism	0.021508
BBA_08607	Succinyl-CoA synthetase-like protein	01.06.05	fatty acid metabolism	Metabolism	0.021508
BBA_08608	ATP-citrate synthase subunit 1	01.06.05	fatty acid metabolism	Metabolism	0.021508
BBA_09151	Acetyl-CoA carboxylase	01.06.05	fatty acid metabolism	Metabolism	0.021508
BBA_09419	Cytochrome b5-like Heme/Steroid binding domain-containing protein	01.06.05	fatty acid metabolism	Metabolism	0.021508
BBA_09830	Patatin-like serine hydrolase, putative	01.06.05	fatty acid metabolism	Metabolism	0.021508
BBA_02933	Carboxylesterase-like protein	32.05.03	defense related proteins	Cell rescue, defense and virulence	0.037269
BBA_06266	Cytochrome P450 CYP570H1	32.05.03	defense related proteins	Cell rescue, defense and virulence	0.037269
BBA_07336	Cytochrome P450 CYP623C1	32.05.03	defense related proteins	Cell rescue, defense and virulence	0.037269
BBA_07553	Glutamate decarboxylase (EC 4.1.1.15)	32.05.03	defense related proteins	Cell rescue, defense and virulence	0.037269
BBA_08222	Nonribosomal peptide synthase, putative	32.05.03	defense related proteins	Cell rescue, defense and virulence	0.037269
BBA_09286	Oxygenase-like protein	32.05.03	defense related proteins	Cell rescue, defense and virulence	0.037269
BBA_03643	Beta-lactamase, putative	32.05.01.01	antibiotic resistance	Cell rescue, defense and virulence	0.0397742
BBA_05833	Major facilitator superfamily transporter	32.05.01.01	antibiotic resistance	Cell rescue, defense and virulence	0.0397742
BBA_00005	ABC transporter transmembrane region	20.09.16.01	Type I protein secretion system (ABC-type transport systems)	Cellular transport, transport facilitation and transport routes	0.040612
BBA_01103	ABC transporter	20.09.16.01	Type I protein secretion system (ABC-type transport systems)	Cellular transport, transport facilitation and transport routes	0.040612
BBA_05764	Major facilitator superfamily, general substrate transporter	20.09.16.01	Type I protein secretion system (ABC-type transport systems)	Cellular transport, transport facilitation and transport routes	0.040612
BBA_07031	MFS multidrug transporter	20.09.16.01	Type I protein secretion system (ABC-type transport systems)	Cellular transport, transport facilitation and transport routes	0.040612
BBA_00761	Major facilitator superfamily transporter	20.03	transport facilities	Cellular transport, transport facilitation and transport routes	0.0409344
BBA_01314	Peptide transporter MTD1	20.03	transport facilities	Cellular transport, transport facilitation and transport routes	0.0409344
BBA_01397	ABC multidrug transporter, putative	20.03	transport facilities	Cellular transport, transport facilitation and transport routes	0.0409344
BBA_02036	Iron permease FTR1 family protein	20.03	transport facilities	Cellular transport, transport facilitation and transport routes	0.0409344
BBA_02037	Multicopper oxidase	20.03	transport facilities	Cellular transport, transport facilitation and transport routes	0.0409344
BBA_02114	Mitochondrial phosphate carrier protein	20.03	transport facilities	Cellular transport, transport facilitation and transport routes	0.0409344
BBA_02215	Monocarboxylate transporter	20.03	transport facilities	Cellular transport, transport facilitation and transport routes	0.0409344
BBA_02426	Histidinol and sodium permease	20.03	transport facilities	Cellular transport, transport facilitation and transport routes	0.0409344
BBA_02429	Alpha glucoside transporter	20.03	transport facilities	Cellular transport, transport facilitation and transport routes	0.0409344
BBA_02451	Oligopeptide transporter	20.03	transport facilities	Cellular transport, transport facilitation and transport routes	0.0409344
BBA_02762	Sugar transporter	20.03	transport facilities	Cellular transport, transport facilitation and transport routes	0.0409344
BBA_02834	Allantoate permease	20.03	transport facilities	Cellular transport, transport facilitation and transport routes	0.0409344
BBA_04205	Major facilitator superfamily transporter	20.03	transport facilities	Cellular transport, transport facilitation and transport routes	0.0409344
BBA_04576	Multicopper oxidase	20.03	transport facilities	Cellular transport, transport facilitation and transport routes	0.0409344
BBA_04647	H(+)-myo-inositol cotransporter	20.03	transport facilities	Cellular transport, transport facilitation and transport routes	0.0409344
BBA_04706	MFS multidrug resistance transporter	20.03	transport facilities	Cellular transport, transport facilitation and transport routes	0.0409344
BBA_04973	MFS transporter	20.03	transport facilities	Cellular transport, transport facilitation and transport routes	0.0409344
BBA_06273	OPT oligopeptide transporter	20.03	transport facilities	Cellular transport, transport facilitation and transport routes	0.0409344
BBA_06336	Hexose transporter-like protein	20.03	transport facilities	Cellular transport, transport facilitation and transport routes	0.0409344
BBA_06339	Major facilitator superfamily transporter	20.03	transport facilities	Cellular transport, transport facilitation and transport routes	0.0409344
BBA_06420	Oligopeptide transporter	20.03	transport facilities	Cellular transport, transport facilitation and transport routes	0.0409344
BBA_07031	MFS multidrug transporter	20.03	transport facilities	Cellular transport, transport facilitation and transport routes	0.0409344
BBA_07340	Monocarboxylate permease-like protein	20.03	transport facilities	Cellular transport, transport facilitation and transport routes	0.0409344
BBA_07816	Major facilitator superfamily transporter	20.03	transport facilities	Cellular transport, transport facilitation and transport routes	0.0409344
BBA_08180	MFS multidrug resistance transporter, putative	20.03	transport facilities	Cellular transport, transport facilitation and transport routes	0.0409344
BBA_08308	OPT oligopeptide transporter	20.03	transport facilities	Cellular transport, transport facilitation and transport routes	0.0409344
BBA_09393	Sugar transport protein	20.03	transport facilities	Cellular transport, transport facilitation and transport routes	0.0409344
BBA_00530	Hydrophobin 2	34.11	cellular sensing and response to external stimulus	Interaction with the environment	0.0420831
BBA_02366	ATP-binding cassette sub-family A member 9	34.11	cellular sensing and response to external stimulus	Interaction with the environment	0.0420831
BBA_02815	ABC transporter	34.11	cellular sensing and response to external stimulus	Interaction with the environment	0.0420831
BBA_02999	Hydrophobin-like protein	34.11	cellular sensing and response to external stimulus	Interaction with the environment	0.0420831
BBA_05802	Ankyrin repeat protein	34.11	cellular sensing and response to external stimulus	Interaction with the environment	0.0420831
BBA_02230	Chitinase-like protein	34.11.12	perception of nutrients and nutritional adaptation	Interaction with the environment	0.0428014
BBA_03566	Transmembrane amino acid transporter	34.11.12	perception of nutrients and nutritional adaptation	Interaction with the environment	0.0428014
BBA_04647	H(+)-myo-inositol cotransporter	34.11.12	perception of nutrients and nutritional adaptation	Interaction with the environment	0.0428014
BBA_05894	Eukaryotic aspartyl protease	34.11.12	perception of nutrients and nutritional adaptation	Interaction with the environment	0.0428014
BBA_07554	MFS quinate transporter QutD	34.11.12	perception of nutrients and nutritional adaptation	Interaction with the environment	0.0428014
BBA_09393	Sugar transport protein	34.11.12	perception of nutrients and nutritional adaptation	Interaction with the environment	0.0428014
BBA_10041	Hemolysin-III family protein	34.11.12	perception of nutrients and nutritional adaptation	Interaction with the environment	0.0428014
BBA_09701	Amidinotransferase family protein	01.01.05.02	metabolism of creatine	Metabolism	0.0471649
BBA_09701	Amidinotransferase family protein	01.01.05.02.01	biosynthesis of creatine	Metabolism	0.0471649
BBA_07336	Cytochrome P450 CYP623C1	01.06.06.07	diterpenes metabolism	Metabolism	0.0471649

## Sheet: Table S5
Table S5 Lists of 71 down-regulated genes annotated in 21 different Funcat categories in ΔBbEaf6 versus WT.
Gene ID	Protein name	FunCat ID	FunCat description	FunCat main category	P value
BBA_00065	Major facilitator superfamily transporter	1.2	secondary metabolism	Metabolism	2.34763e-07
BBA_00305	Cytochrome P450 CYP628A2	1.2	secondary metabolism	Metabolism	2.34763e-07
BBA_00540	MFS transporter, putative	1.2	secondary metabolism	Metabolism	2.34763e-07
BBA_00634	DJ-1/PfpI protein	1.2	secondary metabolism	Metabolism	2.34763e-07
BBA_01184	FAD binding domain protein	1.2	secondary metabolism	Metabolism	2.34763e-07
BBA_01658	CAS1-like protein	1.2	secondary metabolism	Metabolism	2.34763e-07
BBA_01995	Methyltransferase-like protein	1.2	secondary metabolism	Metabolism	2.34763e-07
BBA_02199	Neutral amino acid transporter	1.2	secondary metabolism	Metabolism	2.34763e-07
BBA_02335	Cytochrome P450 CYP584E2	1.2	secondary metabolism	Metabolism	2.34763e-07
BBA_02741	GABA permease	1.2	secondary metabolism	Metabolism	2.34763e-07
BBA_03031	Lipase 2	1.2	secondary metabolism	Metabolism	2.34763e-07
BBA_03287	Pfs, NACHT and Ankyrin domain protein	1.2	secondary metabolism	Metabolism	2.34763e-07
BBA_03471	FAD dependent oxidoreductase domain containing protein	1.2	secondary metabolism	Metabolism	2.34763e-07
BBA_03477	Cytochrome P450 CYP682H1	1.2	secondary metabolism	Metabolism	2.34763e-07
BBA_03808	NADPH-dependent 1-acyl dihydroxyacetone phosphate reductase, putative	1.2	secondary metabolism	Metabolism	2.34763e-07
BBA_03934	Cytochrome P450 CYP617A1	1.2	secondary metabolism	Metabolism	2.34763e-07
BBA_04825	Oxidoreductase, 2OG-Fe(II) oxygenase family	1.2	secondary metabolism	Metabolism	2.34763e-07
BBA_04827	Peptide synthetase	1.2	secondary metabolism	Metabolism	2.34763e-07
BBA_04828	Vacuolar basic amino acid transporter 1	1.2	secondary metabolism	Metabolism	2.34763e-07
BBA_05555	Epoxide hydrolase	1.2	secondary metabolism	Metabolism	2.34763e-07
BBA_05593	Small s protein	1.2	secondary metabolism	Metabolism	2.34763e-07
BBA_05685	Cytochrome P450 CYP584D4	1.2	secondary metabolism	Metabolism	2.34763e-07
BBA_05741	4-hydroxyacetophenone monooxygenase	1.2	secondary metabolism	Metabolism	2.34763e-07
BBA_06205	Ankyrin repeat protein	1.2	secondary metabolism	Metabolism	2.34763e-07
BBA_06416	Membrane transporter	1.2	secondary metabolism	Metabolism	2.34763e-07
BBA_07453	C6 zinc finger protein	1.2	secondary metabolism	Metabolism	2.34763e-07
BBA_08060	MFS monosaccharide transporter, putative	1.2	secondary metabolism	Metabolism	2.34763e-07
BBA_08242	Glycoside hydrolase family 43 protein	1.2	secondary metabolism	Metabolism	2.34763e-07
BBA_08436	FAD binding domain protein	1.2	secondary metabolism	Metabolism	2.34763e-07
BBA_08699	Nonribosomal peptide synthase, putative	1.2	secondary metabolism	Metabolism	2.34763e-07
BBA_08935	Methyltransferase domain-containing protein	1.2	secondary metabolism	Metabolism	2.34763e-07
BBA_09995	RNase H domain protein	1.2	secondary metabolism	Metabolism	2.34763e-07
BBA_10105	Nonribosomal peptide synthase	1.2	secondary metabolism	Metabolism	2.34763e-07
BBA_00065	Major facilitator superfamily transporter	20.09.18.07	non-vesicular cellular import	Cellular transport, transport facilitation and transport routes	1.74373e-05
BBA_01615	Aquaporin-2	20.09.18.07	non-vesicular cellular import	Cellular transport, transport facilitation and transport routes	1.74373e-05
BBA_01678	ZIP Zinc transporter family protein	20.09.18.07	non-vesicular cellular import	Cellular transport, transport facilitation and transport routes	1.74373e-05
BBA_01994	Methionine permease	20.09.18.07	non-vesicular cellular import	Cellular transport, transport facilitation and transport routes	1.74373e-05
BBA_02825	Proline transporter	20.09.18.07	non-vesicular cellular import	Cellular transport, transport facilitation and transport routes	1.74373e-05
BBA_03212	Phthalate transporter	20.09.18.07	non-vesicular cellular import	Cellular transport, transport facilitation and transport routes	1.74373e-05
BBA_03457	Phthalate transporter	20.09.18.07	non-vesicular cellular import	Cellular transport, transport facilitation and transport routes	1.74373e-05
BBA_03541	Putative allantoate permease	20.09.18.07	non-vesicular cellular import	Cellular transport, transport facilitation and transport routes	1.74373e-05
BBA_05653	Major facilitator superfamily transporter	20.09.18.07	non-vesicular cellular import	Cellular transport, transport facilitation and transport routes	1.74373e-05
BBA_08060	MFS monosaccharide transporter, putative	20.09.18.07	non-vesicular cellular import	Cellular transport, transport facilitation and transport routes	1.74373e-05
BBA_08997	High-affinity methionine permease	20.09.18.07	non-vesicular cellular import	Cellular transport, transport facilitation and transport routes	1.74373e-05
BBA_09079	Major facilitator superfamily protein	20.09.18.07	non-vesicular cellular import	Cellular transport, transport facilitation and transport routes	1.74373e-05
BBA_01995	Methyltransferase-like protein	01.20.37.05	metabolism of beta-lactams	Metabolism	0.000690198
BBA_02182	Cholinesterase-like protein	01.20.37.05	metabolism of beta-lactams	Metabolism	0.000690198
BBA_06709	Carboxylesterase-like protein	01.20.37.05	metabolism of beta-lactams	Metabolism	0.000690198
BBA_03212	Phthalate transporter	20.01.23	allantoin and allantoate transport	Cellular transport, transport facilitation and transport routes	0.0010645
BBA_03457	Phthalate transporter	20.01.23	allantoin and allantoate transport	Cellular transport, transport facilitation and transport routes	0.0010645
BBA_03541	Putative allantoate permease	20.01.23	allantoin and allantoate transport	Cellular transport, transport facilitation and transport routes	0.0010645
BBA_05653	Major facilitator superfamily transporter	20.01.23	allantoin and allantoate transport	Cellular transport, transport facilitation and transport routes	0.0010645
BBA_09079	Major facilitator superfamily protein	20.01.23	allantoin and allantoate transport	Cellular transport, transport facilitation and transport routes	0.0010645
BBA_00212	Proline dehydrogenase	01.01.03	assimilation of ammonia, metabolism of the glutamate group	Metabolism	0.00147374
BBA_03376	Glutaminase GtaA	01.01.03	assimilation of ammonia, metabolism of the glutamate group	Metabolism	0.00147374
BBA_05291	Flavin-containing monooxygenase (EC 1.-.-.-)	01.01.03	assimilation of ammonia, metabolism of the glutamate group	Metabolism	0.00147374
BBA_06862	Flavin-containing monooxygenase (EC 1.-.-.-)	01.01.03	assimilation of ammonia, metabolism of the glutamate group	Metabolism	0.00147374
BBA_00305	Cytochrome P450 CYP628A2	32.07.01	detoxification involving cytochrome P450	Cell rescue, defense and virulence	0.00183943
BBA_03458	TfdA family Taurine catabolism dioxygenase TauD	32.07.01	detoxification involving cytochrome P450	Cell rescue, defense and virulence	0.00183943
BBA_03477	Cytochrome P450 CYP682H1	32.07.01	detoxification involving cytochrome P450	Cell rescue, defense and virulence	0.00183943
BBA_03934	Cytochrome P450 CYP617A1	32.07.01	detoxification involving cytochrome P450	Cell rescue, defense and virulence	0.00183943
BBA_06353	Cytochrome P450 CYP660A2	32.07.01	detoxification involving cytochrome P450	Cell rescue, defense and virulence	0.00183943
BBA_00067	2-nitropropane dioxygenase	1.02	nitrogen, sulfur and selenium metabolism	Metabolism	0.0020142
BBA_00305	Cytochrome P450 CYP628A2	1.02	nitrogen, sulfur and selenium metabolism	Metabolism	0.0020142
BBA_02741	GABA permease	1.02	nitrogen, sulfur and selenium metabolism	Metabolism	0.0020142
BBA_03458	TfdA family Taurine catabolism dioxygenase TauD	1.02	nitrogen, sulfur and selenium metabolism	Metabolism	0.0020142
BBA_05291	Flavin-containing monooxygenase (EC 1.-.-.-)	1.02	nitrogen, sulfur and selenium metabolism	Metabolism	0.0020142
BBA_06569	Acetate transporter	1.02	nitrogen, sulfur and selenium metabolism	Metabolism	0.0020142
BBA_06571	Acyl-CoA dehydrogenase domain-containing protein	1.02	nitrogen, sulfur and selenium metabolism	Metabolism	0.0020142
BBA_06862	Flavin-containing monooxygenase (EC 1.-.-.-)	1.02	nitrogen, sulfur and selenium metabolism	Metabolism	0.0020142
BBA_06885	Guanine deaminase	1.02	nitrogen, sulfur and selenium metabolism	Metabolism	0.0020142
BBA_01906	Mitochondrial carrier protein (Pet8)	20.01.07	amino acid/amino acid derivatives transport	Cellular transport, transport facilitation and transport routes	0.00213737
BBA_01994	Methionine permease	20.01.07	amino acid/amino acid derivatives transport	Cellular transport, transport facilitation and transport routes	0.00213737
BBA_02199	Neutral amino acid transporter	20.01.07	amino acid/amino acid derivatives transport	Cellular transport, transport facilitation and transport routes	0.00213737
BBA_02741	GABA permease	20.01.07	amino acid/amino acid derivatives transport	Cellular transport, transport facilitation and transport routes	0.00213737
BBA_02825	Proline transporter	20.01.07	amino acid/amino acid derivatives transport	Cellular transport, transport facilitation and transport routes	0.00213737
BBA_08997	High-affinity methionine permease	20.01.07	amino acid/amino acid derivatives transport	Cellular transport, transport facilitation and transport routes	0.00213737
BBA_03212	Phthalate transporter	20.01.25	vitamine/cofactor transport	Cellular transport, transport facilitation and transport routes	0.003431
BBA_03457	Phthalate transporter	20.01.25	vitamine/cofactor transport	Cellular transport, transport facilitation and transport routes	0.003431
BBA_05653	Major facilitator superfamily transporter	20.01.25	vitamine/cofactor transport	Cellular transport, transport facilitation and transport routes	0.003431
BBA_09079	Major facilitator superfamily protein	20.01.25	vitamine/cofactor transport	Cellular transport, transport facilitation and transport routes	0.003431
BBA_10266	Sugar transporter	20.01.25	vitamine/cofactor transport	Cellular transport, transport facilitation and transport routes	0.003431
BBA_01994	Methionine permease	20.09.18	cellular import	Cellular transport, transport facilitation and transport routes	0.00457091
BBA_02741	GABA permease	20.09.18	cellular import	Cellular transport, transport facilitation and transport routes	0.00457091
BBA_02825	Proline transporter	20.09.18	cellular import	Cellular transport, transport facilitation and transport routes	0.00457091
BBA_03212	Phthalate transporter	20.09.18	cellular import	Cellular transport, transport facilitation and transport routes	0.00457091
BBA_03457	Phthalate transporter	20.09.18	cellular import	Cellular transport, transport facilitation and transport routes	0.00457091
BBA_03541	Putative allantoate permease	20.09.18	cellular import	Cellular transport, transport facilitation and transport routes	0.00457091
BBA_05653	Major facilitator superfamily transporter	20.09.18	cellular import	Cellular transport, transport facilitation and transport routes	0.00457091
BBA_08060	MFS monosaccharide transporter, putative	20.09.18	cellular import	Cellular transport, transport facilitation and transport routes	0.00457091
BBA_08997	High-affinity methionine permease	20.09.18	cellular import	Cellular transport, transport facilitation and transport routes	0.00457091
BBA_09079	Major facilitator superfamily protein	20.09.18	cellular import	Cellular transport, transport facilitation and transport routes	0.00457091
BBA_00065	Major facilitator superfamily transporter	20.01.03	C-compound and carbohydrate transport	Cellular transport, transport facilitation and transport routes	0.00458745
BBA_01906	Mitochondrial carrier protein (Pet8)	20.01.03	C-compound and carbohydrate transport	Cellular transport, transport facilitation and transport routes	0.00458745
BBA_02326	Sodium symporter family protein	20.01.03	C-compound and carbohydrate transport	Cellular transport, transport facilitation and transport routes	0.00458745
BBA_02741	GABA permease	20.01.03	C-compound and carbohydrate transport	Cellular transport, transport facilitation and transport routes	0.00458745
BBA_03212	Phthalate transporter	20.01.03	C-compound and carbohydrate transport	Cellular transport, transport facilitation and transport routes	0.00458745
BBA_03457	Phthalate transporter	20.01.03	C-compound and carbohydrate transport	Cellular transport, transport facilitation and transport routes	0.00458745
BBA_06150	Fucose permease	20.01.03	C-compound and carbohydrate transport	Cellular transport, transport facilitation and transport routes	0.00458745
BBA_06569	Acetate transporter	20.01.03	C-compound and carbohydrate transport	Cellular transport, transport facilitation and transport routes	0.00458745
BBA_08060	MFS monosaccharide transporter, putative	20.01.03	C-compound and carbohydrate transport	Cellular transport, transport facilitation and transport routes	0.00458745
BBA_02182	Cholinesterase-like protein	34.03.01	synaptic transmission	Interaction with the environment	0.00722623
BBA_06709	Carboxylesterase-like protein	34.03.01	synaptic transmission	Interaction with the environment	0.00722623
BBA_10266	Sugar transporter	34.03.01	synaptic transmission	Interaction with the environment	0.00722623
BBA_02182	Cholinesterase-like protein	34.03.03	regulation, generation and propagation of action potential	Interaction with the environment	0.00733978
BBA_06709	Carboxylesterase-like protein	34.03.03	regulation, generation and propagation of action potential	Interaction with the environment	0.00733978
BBA_02182	Cholinesterase-like protein	32.05.03	defense related proteins	Cell rescue, defense and virulence	0.0117359
BBA_04827	Peptide synthetase	32.05.03	defense related proteins	Cell rescue, defense and virulence	0.0117359
BBA_06709	Carboxylesterase-like protein	32.05.03	defense related proteins	Cell rescue, defense and virulence	0.0117359
BBA_09618	Dynamin GTPase, putative	32.05.03	defense related proteins	Cell rescue, defense and virulence	0.0117359
BBA_04827	Peptide synthetase	01.20.36	non-ribosomal peptide synthesis	Metabolism	0.0147458
BBA_08699	Nonribosomal peptide synthase, putative	01.20.36	non-ribosomal peptide synthesis	Metabolism	0.0147458
BBA_10105	Nonribosomal peptide synthase	01.20.36	non-ribosomal peptide synthesis	Metabolism	0.0147458
BBA_03934	Cytochrome P450 CYP617A1	32.1	degradation / modification of foreign (exogenous) compounds	Cell rescue, defense and virulence	0.0165601
BBA_05555	Epoxide hydrolase	32.1	degradation / modification of foreign (exogenous) compounds	Cell rescue, defense and virulence	0.0165601
BBA_00065	Major facilitator superfamily transporter	20.03	transport facilities	Cellular transport, transport facilitation and transport routes	0.0173653
BBA_01615	Aquaporin-2	20.03	transport facilities	Cellular transport, transport facilitation and transport routes	0.0173653
BBA_01906	Mitochondrial carrier protein (Pet8)	20.03	transport facilities	Cellular transport, transport facilitation and transport routes	0.0173653
BBA_02741	GABA permease	20.03	transport facilities	Cellular transport, transport facilitation and transport routes	0.0173653
BBA_03212	Phthalate transporter	20.03	transport facilities	Cellular transport, transport facilitation and transport routes	0.0173653
BBA_03457	Phthalate transporter	20.03	transport facilities	Cellular transport, transport facilitation and transport routes	0.0173653
BBA_03541	Putative allantoate permease	20.03	transport facilities	Cellular transport, transport facilitation and transport routes	0.0173653
BBA_05653	Major facilitator superfamily transporter	20.03	transport facilities	Cellular transport, transport facilitation and transport routes	0.0173653
BBA_06150	Fucose permease	20.03	transport facilities	Cellular transport, transport facilitation and transport routes	0.0173653
BBA_06569	Acetate transporter	20.03	transport facilities	Cellular transport, transport facilitation and transport routes	0.0173653
BBA_06656	MFS1 family protein	20.03	transport facilities	Cellular transport, transport facilitation and transport routes	0.0173653
BBA_08060	MFS monosaccharide transporter, putative	20.03	transport facilities	Cellular transport, transport facilitation and transport routes	0.0173653
BBA_09079	Major facilitator superfamily protein	20.03	transport facilities	Cellular transport, transport facilitation and transport routes	0.0173653
BBA_02335	Cytochrome P450 CYP584E2	2.45	energy conversion and regeneration	Energy	0.0174722
BBA_05685	Cytochrome P450 CYP584D4	2.45	energy conversion and regeneration	Energy	0.0174722
BBA_09115	Cupin family protein	2.45	energy conversion and regeneration	Energy	0.0174722
BBA_02335	Cytochrome P450 CYP584E2	01.20.05.03	metabolism of alkanes, alkenes, alkanals, alkanols	Metabolism	0.0193588
BBA_05685	Cytochrome P450 CYP584D4	01.20.05.03	metabolism of alkanes, alkenes, alkanals, alkanols	Metabolism	0.0193588
BBA_03477	Cytochrome P450 CYP682H1	32.05.05.01	toxins	Cell rescue, defense and virulence	0.0220547
BBA_08699	Nonribosomal peptide synthase, putative	32.05.05.01	toxins	Cell rescue, defense and virulence	0.0220547
BBA_10105	Nonribosomal peptide synthase	32.05.05.01	toxins	Cell rescue, defense and virulence	0.0220547
BBA_00067	2-nitropropane dioxygenase	1.06	lipid, fatty acid and isoprenoid metabolism	Metabolism	0.0249573
BBA_00097	3-hydroxyacyl-CoA dehyrogenase	1.06	lipid, fatty acid and isoprenoid metabolism	Metabolism	0.0249573
BBA_00541	Phosphatidylserine decarboxylase family protein	1.06	lipid, fatty acid and isoprenoid metabolism	Metabolism	0.0249573
BBA_02033	Feruloyl esterase A	1.06	lipid, fatty acid and isoprenoid metabolism	Metabolism	0.0249573
BBA_02068	Endopolyphosphatase (EC 3.6.1.10)	1.06	lipid, fatty acid and isoprenoid metabolism	Metabolism	0.0249573
BBA_02182	Cholinesterase-like protein	1.06	lipid, fatty acid and isoprenoid metabolism	Metabolism	0.0249573
BBA_02335	Cytochrome P450 CYP584E2	1.06	lipid, fatty acid and isoprenoid metabolism	Metabolism	0.0249573
BBA_03471	FAD dependent oxidoreductase domain containing protein	1.06	lipid, fatty acid and isoprenoid metabolism	Metabolism	0.0249573
BBA_04331	Adiponectin receptor protein	1.06	lipid, fatty acid and isoprenoid metabolism	Metabolism	0.0249573
BBA_05007	Glycosyltransferase family 4	1.06	lipid, fatty acid and isoprenoid metabolism	Metabolism	0.0249573
BBA_05685	Cytochrome P450 CYP584D4	1.06	lipid, fatty acid and isoprenoid metabolism	Metabolism	0.0249573
BBA_05741	4-hydroxyacetophenone monooxygenase	1.06	lipid, fatty acid and isoprenoid metabolism	Metabolism	0.0249573
BBA_05879	Aorsin-like protein	1.06	lipid, fatty acid and isoprenoid metabolism	Metabolism	0.0249573
BBA_06709	Carboxylesterase-like protein	1.06	lipid, fatty acid and isoprenoid metabolism	Metabolism	0.0249573
BBA_07341	C6 transcription factor RosA-like protein	1.06	lipid, fatty acid and isoprenoid metabolism	Metabolism	0.0249573
BBA_07771	Feebly protein	1.06	lipid, fatty acid and isoprenoid metabolism	Metabolism	0.0249573
